# Supplementary material for: Zooplankton diversity monitoring strategy for the urban coastal region using metabarcoding analysis
Source: Sci Rep. 2021 Dec 21;11:24339. doi: 10.1038/s41598-021-03656-3 (PMC8692418; doi:10.1038/s41598-021-03656-3)
Supplement: Supplementary file 2 — Supplementary Tables. [file 41598_2021_3656_MOESM2_ESM.xlsx]

## Sheet: Supplemental Table S1
Table S1. Environmental factors and summary of recovered reads and the number of operational taxonomic units (OTUs) or taxa.
Sample	Environmental factor			Number of sequences assigned OTUs	¶Total zooplankton (species level)						†Common zooplankton (species level)
	Temperature (℃)	Salinity (psu)	* Environmental factor measurement date		Number of Total OTUs	Number of all taxa after BLAST search	Number of zooplankton species	**Number of Total OTUs	**Number of all taxa after BLAST search	**Number of zooplankton Species	Number of Total OTUs	Number of all taxa after BLAST search	Number of zooplankton species	**Number of all taxa after BLAST search	**Number of zooplankton Species
YD2	11.521	34.181		287126	345	52	31	239	35	24	54	23	19	20	17
YD4	12.797	33.932		337084	403	86	57	334	76	51	67	27	20	26	20
YD6	12.727	34.226		290928	420	64	29	290	50	24	51	22	14	18	12
YD8	13.302	34.48		308353	219	36	23	147	29	19	46	22	15	21	14
YD10	12.729	33.987	Apr-10-2019	326538	279	52	36	197	40	28	55	27	20	23	17
YD12	14.531	33.774		338928	545	69	36	351	52	33	53	22	18	20	16
YD14	15.402	33.887		323339	367	62	31	225	43	22	44	25	15	21	12
YD15	16.493	33.595		305939	574	77	48	400	57	35	69	26	20	23	18
YD18	17.411	33.76		270518	326	60	34	225	48	29	45	24	17	20	15
YD20	18.887	33.656		296833	307	67	44	228	58	39	52	25	19	22	18
YD22	19.152	32.619		305988	452	80	48	310	64	41	56	26	16	22	15
YD26	21.843	31.55		361751	595	90	57	441	76	49	67	30	24	29	23
YD28	27.636	31.562		342677	392	77	60	286	66	55	70	38	32	34	29
YD30	25.706	31.846	Aug-21-2019	339889	486	82	46	372	70	39	64	29	22	27	21
YD32	22.711	31.693	Sep-04-2019	321004	443	99	72	332	88	66	84	39	31	33	26
YD34	22.306	30.2	Sep-25-2019	308631	290	52	34	190	39	28	61	30	25	27	22
YD36	21.551	30.979		294752	433	79	60	329	64	53	96	41	32	38	29
YD38	20.239	31.272		246404	601	107	76	473	91	69	114	48	37	44	35
YD40	18.022	32.53	Nov-05-2019	123777	344	76	60	318	70	55	82	35	31	35	31
YD42	15.543	33.283		248292	356	53	29	246	42	23	57	23	17	22	17
YD44	14.37	33.489	Dec-04-2019	237477	350	69	49	239	50	38	69	31	25	28	23
YD46	14.473	33.95		165954	228	35	25	184	30	21	42	16	12	15	11
YD48	13.116	34.027	Jan-08-2020	99281	166	38	32	158	38	32	41	19	16	15	12
YD50	12.701	33.877		172328	190	36	25	158	30	21	43	17	13	12	10
YD52	12.668	33.123		145458	262	50	34	203	42	30	55	21	17	20	16
YD54	12.968	33.955		186811	447	62	46	367	55	43	63	26	22	21	17
YD56	11.399	31.336		81811	175	47	26	175	47	26	37	19	14	15	11
YD58	12.237	33.612		230453	266	55	36	193	41	28	55	25	20	18	13
YD60	-	-		228305	230	51	40	179	44	37	65	29	23	23	19
YD62	-	-		155197	236	46	32	200	38	27	52	25	18	17	12
Total				7681826	4204	468	285	3486	426	267	239	85	64	85	64
* The date of environmental factor measured indicated when the date does not match the zooplankton sampling date.
¶98% out clustering, 99% blast identity
†98% out clustering, more than 5% minimum one sample, 99% blast identity
** The number of OTUs or taxon were counted after rarefied.

## Sheet: Supplemental Table S2
Table S2. Proportion of reads for each taxonomic assessment process.
Sample	Total zooplankton
	Unassigned	non-zooplankton taxa	Zooplankton taxa
YD2	46,899 (57.3%)	19,804 (24.2%)	15,108 (18.5%)
YD4	20,886 (25.5%)	41,169 (50.3%)	19,756 (24.1%)
YD6	40,671 (49.7%)	14,514 (17.7%)	26,626 (32.5%)
YD8	18,503 (22.6%)	46,684 (57.1%)	16,624 (20.3%)
YD10	20,901 (25.5%)	17,298 (21.1%)	43,612 (53.3%)
YD12	36,233 (44.3%)	8,465 (10.3%)	37,113 (45.4%)
YD14	10,351 (12.7%)	17,913 (21.9%)	53,547 (65.5%)
YD15	23,520 (28.7%)	24,901 (30.4%)	33,390 (40.8%)
YD18	3,127 (3.8%)	45,314 (55.4%)	33,370 (40.8%)
YD20	23,905 (29.2%)	38,500 (47.1%)	19,406 (23.7%)
YD22	56,553 (69.1%)	7,093 (8.7%)	18,165 (22.2%)
YD26	65,556 (80.1%)	3,469 (4.2%)	12,786 (15.6%)
YD28	18,717 (22.9%)	25,138 (30.7%)	37,956 (46.4%)
YD30	35,317 (43.2%)	2,387 (2.9%)	44,107 (53.9%)
YD32	15,674 (19.2%)	19,406 (23.7%)	46,731 (57.1%)
YD34	44,943 (54.9%)	3,528 (4.3%)	33,340 (40.8%)
YD36	19,050 (23.3%)	31,182 (38.1%)	31,579 (38.6%)
YD38	30,235 (37.0%)	20,800 (25.4%)	30,776 (37.6%)
YD40	62,407 (76.3%)	3,977 (4.9%)	15,427 (18.9%)
YD42	70,602 (86.3%)	6,042 (7.4%)	5,167 (6.3%)
YD44	58,843 (71.9%)	21,655 (26.5%)	1,313 (1.6%)
YD46	44,910 (54.9%)	19,368 (23.7%)	17,533 (21.4%)
YD48	13,197 (16.1%)	48,427 (59.2%)	20,187 (24.7%)
YD50	15,417 (18.8%)	53,914 (65.9%)	12,480 (15.3%)
YD52	32,661 (39.9%)	42,204 (51.6%)	6,946 (8.5%)
YD54	52,591 (64.3%)	2,456 (3.0%)	26,764 (32.7%)
YD56	15,418 (18.8%)	44,184 (54.0%)	22,209 (27.1%)
YD58	10,906 (13.3%)	51,052 (62.4%)	19,853 (24.3%)
YD60	17,148 (21.0%)	55,181 (67.4%)	9,482 (11.6%)
YD62	7,331 (9.0%)	13,984 (17.1%)	60,496 (73.9%)

## Sheet: Supplemental Table S3
Table S3. Taxonomic assessment result of zooplanktons.
OTU ID	NCBI taxon name	Modified Taxon Name*	Group	Type (Holo/Mero)	Acession #	Identity (%)	Length (bp)	Mismatch (bp)	Gap open (bp)	E-value
OTU1	Evadne nordmanni	Evadne nordmanni	Branchiopoda	Holoplankton	EU675905.1	100	313	0	0	3.86e-161
OTU3	Paraster doederleini	Schizaster doederleini	Echinodermata	Meroplankton	AJ639907.1	99.361	313	2	0	8.36e-158
OTU12	Centropages abdominalis	Centropages abdominalis	Copepoda	Copepoda	EU599518.1	100	313	0	0	3.86e-161
OTU14	Acartia omorii	Acartia omorii	Copepoda	Copepoda	JX982268.1	100	313	0	0	3.86e-161
OTU15	Pleopis polyphemoides	Pleopis polyphemoides	Branchiopoda	Holoplankton	MG936484.1	100	313	0	0	3.86e-161
OTU16	Amphibalanus amphitrite	Amphibalanus amphitrite	Cirripedia	Meroplankton	JQ035516.1	100	313	0	0	3.86e-161
OTU17	Paracalanus gracilis	Paracalanus gracilis	Copepoda	Copepoda	MN690114.1	100	313	0	0	3.86e-161
OTU22	Chthamalus challengeri	Chthamalus challengeri	Cirripedia	Meroplankton	LC141437.1	100	313	0	0	3.86e-161
OTU23	Acartia negligens	Acartia negligens	Copepoda	Copepoda	HM045291.1	100	312	0	0	1.38e-160
OTU26	Balanus trigonus	Balanus trigonus	Cirripedia	Meroplankton	MK308322.1	100	313	0	0	3.86e-161
OTU27	Acartia steueri	Acartia steueri	Copepoda	Copepoda	KR048933.1	100	274	0	0	1.85e-139
OTU30	Diphyes chamissonis	Diphyes chamissonis	Cnidaria	Meroplankton	KF977267.1	100	316	0	0	8.39e-163
OTU33	Belzebub intermedius	Belzebub intermedius	Malacostraca	Meroplankton	NC_039641.1	100	313	0	0	3.86e-161
OTU35	Euphausia pacifica	Euphausia pacifica	Malacostraca	Holoplankton	MG669392.1	100	313	0	0	3.86e-161
OTU36	Centropages tenuiremis	Centropages tenuiremis	Copepoda	Copepoda	KF977257.1	99.681	313	1	0	1.8e-159
OTU41	Monstrilla sp. 3 SYB-2016	Monstrilla sp.	Copepoda	Copepoda	KR048997.1	100	274	0	0	1.85e-139
OTU43	Oithona davisae	Oithona davisae	Copepoda	Copepoda	KR048967.1	100	274	0	0	1.85e-139
OTU45	Liriope tetraphylla	Liriope tetraphylla	Cnidaria	Meroplankton	KJ859218.1	99.625	267	1	0	6.69e-134
OTU47	Platynereis bicanaliculata	Platynereis bicanaliculata	Annelida	Meroplankton	MN256552.1	99.361	313	2	0	8.36e-158
OTU48	Candacia bipinnata	Candacia bipinnata	Copepoda	Copepoda	HM045298.1	100	313	0	0	3.86e-161
OTU52	Temora discaudata	Temora discaudata	Copepoda	Copepoda	KJ940171.1	100	312	0	0	1.38e-160
OTU55	Clausocalanus furcatus	Clausocalanus furcatus	Copepoda	Copepoda	KC287559.1	100	313	0	0	3.86e-161
OTU60	Balanidae sp. 200216_07_A	Perforatus perforatus	Cirripedia	Meroplankton	KY661485.1	100	313	0	0	3.86e-161
OTU63	Hemicentrotus pulcherrimus	Hemicentrotus pulcherrimus	Echinodermata	Meroplankton	KC898202.2	100	313	0	0	3.86e-161
OTU64	Labidocera acuta	Labidocera acuta	Copepoda	Copepoda	MK933475.1	100	313	0	0	3.86e-161
OTU65	Watersipora subtorquata	Watersipora subtorquata	Bryozoa	Meroplankton	EU365892.2	99.361	313	2	0	8.36e-158
OTU66	Reishia clavigera	Reishia clavigera	Mollusca	Meroplankton	LC383967.1	100	313	0	0	3.86e-161
OTU71	Notocomplana koreana	Notocomplana koreana	Platyhelminthes	Meroplankton	LC176017.1	99.032	310	3	0	1.79e-154
OTU77	Fistulobalanus albicostatus	Fistulobalanus albicostatus	Cirripedia	Meroplankton	MH782421.1	100	313	0	0	3.86e-161
OTU85	Phascolosoma albolineatum	Phascolosoma albolineatum	Annelida	Meroplankton	DQ300136.1	99.677	310	1	0	8.36e-158
OTU86	Ophiura kinbergi	Ophiuroglypha kinbergi	Echinodermata	Meroplankton	MN183291.1	100	313	0	0	3.86e-161
OTU87	Eudactylopus sp. 1 DHC-2018	Eudactylopus yokjidoensis	Copepoda	Copepoda	KY694385.1	100	270	0	0	3.09e-137
OTU93	Temnopleurus toreumaticus	Temnopleurus toreumaticus	Echinodermata	Meroplankton	KU302105.1	100	313	0	0	3.86e-161
OTU97	Caprella sp. 2 MPC-2013	Caprella penantis	Malacostraca	Holoplankton	KC146260.1	100	313	0	0	3.86e-161
OTU110	Temnopleurus hardwickii	Temnopleurus hardwickii	Echinodermata	Meroplankton	JN128622.1	100	313	0	0	3.86e-161
OTU111	Elaphognathia sugashimaensis	Elaphognathia sugashimaensis	Malacostraca	Meroplankton	KX078775.1	100	282	0	0	6.53e-144
OTU115	Podon leuckartii	Podon leuckartii	Branchiopoda	Holoplankton	MG936325.1	100	313	0	0	3.86e-161
OTU116	Obelia dichotoma	Obelia dichotoma	Cnidaria	Meroplankton	KX665255.1	99.681	313	1	0	5e-160
OTU121	Heliocidaris crassispina	Heliocidaris crassispina	Echinodermata	Meroplankton	AB706356.1	99.681	313	1	0	1.8e-159
OTU125	Crassostrea gigas	Magallana gigas	Mollusca	Meroplankton	MN862571.1	100	304	0	0	3.76e-156
OTU126	Paracalanus aculeatus	Paracalanus aculeatus	Copepoda	Copepoda	MN690105.1	100	313	0	0	3.86e-161
OTU134	Tetraclita japonica	Tetraclita japonica	Cirripedia	Meroplankton	DQ647765.1	99.681	313	1	0	1.8e-159
OTU136	Amphibalanus improvisus	Amphibalanus improvisus	Cirripedia	Meroplankton	KU906013.1	99.681	313	1	0	1.8e-159
OTU138	Pseudodiaptomus nihonkaiensis	Pseudodiaptomus nihonkaiensis	Copepoda	Copepoda	AF536519.1	99.042	313	3	0	3.89e-156
OTU139	Lirularia iridescens	Lirularia iridescens	Mollusca	Meroplankton	EU530125.1	99.361	313	2	0	8.36e-158
OTU142	Ctenocalanus vanus	Ctenocalanus vanus	Copepoda	Copepoda	KC287622.1	100	313	0	0	3.86e-161
OTU149	Crepidula cf. onyx RC	Crepidula sp.	Mollusca	Meroplankton	AF550485.1	99.278	277	2	0	8.6e-138
OTU151	Armatoglyptes mitis	Balanodytes mitis	Cirripedia	Meroplankton	KM087527.1	100	313	0	0	3.86e-161
OTU152	Polydora haswelli	Polydora haswelli	Annelida	Meroplankton	KP231333.1	100	313	0	0	3.86e-161
OTU155	Temora turbinata	Temora turbinata	Copepoda	Copepoda	MK933476.1	100	313	0	0	3.86e-161
OTU160	Mitrella bicincta	Mitrella bicincta	Mollusca	Meroplankton	HM180689.1	99.042	313	3	0	3.89e-156
OTU165	Membranipora serrilamella	Membranipora villosa	Bryozoa	Meroplankton	AF147957.1	100	278	0	0	1.1e-141
OTU170	Clytemnestridae sp. MW-2008	Clytemnestridae sp.	Copepoda	Copepoda	EU599523.1	100	313	0	0	3.86e-161
OTU172	Pontellopsis yamadae	Pontellopsis yamadae	Copepoda	Copepoda	JQ714070.1	100	313	0	0	3.86e-161
OTU175	Acartia erythraea	Acartia erythraea	Copepoda	Copepoda	KR048930.1	100	274	0	0	1.85e-139
OTU192	Jassa slatteryi	Jassa slatteryi	Malacostraca	Holoplankton	EU243804.1	100	313	0	0	3.86e-161
OTU200	Capitulum mitella	Capitulum mitella	Cirripedia	Meroplankton	AY514042.1	100	313	0	0	3.86e-161
OTU207	Luidia quinaria	Luidia quinaria	Echinodermata	Meroplankton	AB183558.1	99.681	313	1	0	1.8e-159
OTU214	Ophiopholis mirabilis	Ophiopholis mirabilis	Echinodermata	Meroplankton	NC_045940.1	100	313	0	0	3.86e-161
OTU215	Macrosetella gracilis	Macrosetella gracilis	Copepoda	Copepoda	MG742365.1	99.681	313	1	0	1.8e-159
OTU217	Subeucalanus subcrassus	Subeucalanus subcrassus	Copepoda	Copepoda	KX100482.1	100	313	0	0	3.86e-161
OTU223	Leucosia anatum	Leucosia anatum	Malacostraca	Meroplankton	MH675988.1	99.361	313	2	0	8.36e-158
OTU234	Peltogaster sp. 3 JJ-2019	Peltogaster sp.	Cirripedia	Meroplankton	MK604150.1	100	313	0	0	3.86e-161
OTU237	Parasabella aberrans	Parasabella aberrans	Annelida	Meroplankton	LT717715.1	100	313	0	0	3.86e-161
OTU239	Calocalanus pavo	Calocalanus pavo	Copepoda	Copepoda	HM045365.1	100	313	0	0	3.86e-161
OTU243	Lucifer sp. DNZ105	Lucifer sp.	Malacostraca	Meroplankton	KF977295.1	100	313	0	0	3.86e-161
OTU251	Sagitta robusta	Ferosagitta robusta	Chaetognatha	Holoplankton	KY882128.1	99.677	310	1	0	8.27e-158
OTU252	Ibla cumingi	Ibla cumingi	Cirripedia	Meroplankton	KF484219.1	100	313	0	0	3.86e-161
OTU268	Acartia hudsonica	Acartia hudsonica	Copepoda	Copepoda	MG936282.1	100	313	0	0	3.86e-161
OTU269	Apostichopus japonicus	Apostichopus japonicus	Echinodermata	Meroplankton	MK562387.1	99.681	313	1	0	1.8e-159
OTU270	Euchaeta rimana	Euchaeta rimana	Copepoda	Copepoda	HM045386.1	100	313	0	0	3.86e-161
OTU290	Oithona attenuata	Oithona attenuata	Copepoda	Copepoda	KC594140.1	100	313	0	0	3.86e-161
OTU296	Ostrea circumpicta	Ostrea circumpicta	Mollusca	Meroplankton	KP067904.1	100	304	0	0	3.76e-156
OTU297	Sagitta enflata	Flaccisagitta enflata	Chaetognatha	Holoplankton	KF977332.1	100	310	0	0	1.78e-159
OTU306	Barentsia discreta	Barentsia discreta	Entoprocta	Meroplankton	GU125772.1	100	243	0	0	3.16e-122
OTU310	Paracalanus indicus	Paracalanus indicus	Copepoda	Copepoda	KF715989.1	100	313	0	0	3.86e-161
OTU312	Clytia gracilis	Clytia gracilis	Cnidaria	Meroplankton	AY789900.1	99.681	313	1	0	1.8e-159
OTU324	Mactra sp. LN-2012	Mactra sp.	Mollusca	Meroplankton	JN674626.1	100	290	0	0	2.36e-148
OTU344	Charybdis bimaculata	Charybdis bimaculata	Malacostraca	Meroplankton	MG787408.1	99.681	313	1	0	1.8e-159
OTU361	Canthocalanus pauper	Canthocalanus pauper	Copepoda	Copepoda	MN690151.1	100	313	0	0	3.86e-161
OTU362	Creseis chierchiae	Boasia chierchiae	Mollusca	Meroplankton	KC774044.1	99.361	313	2	0	8.36e-158
OTU371	Dendostrea frons	Dendostrea frons	Mollusca	Meroplankton	MH197042.1	99.013	304	3	0	3.79e-151
OTU375	Temnotrema sculptum	Temnotrema sculptum	Echinodermata	Meroplankton	AF279176.1	99.361	313	2	0	8.36e-158
OTU376	Thalamita sima	Thalamita sima	Malacostraca	Meroplankton	JX502946.1	100	313	0	0	3.86e-161
OTU386	Candacia catula	Candacia catula	Copepoda	Copepoda	KP068662.1	99.681	313	1	0	1.8e-159
OTU389	Botrylloides diegensis	Botrylloides diegensis	Chordata	Meroplankton	MN175982.1	100	313	0	0	3.86e-161
OTU391	Trachypenaeus curvirostris	Trachysalambria curvirostris	Malacostraca	Meroplankton	KP176655.1	100	313	0	0	3.86e-161
OTU392	Amphibalanus eburneus	Amphibalanus eburneus	Cirripedia	Meroplankton	MK240317.1	99.361	313	2	0	8.36e-158
OTU397	Oulastrea crispata	Oulastrea crispata	Cnidaria	Meroplankton	FJ345435.1	99.681	313	1	0	1.8e-159
OTU403	Notocomplana hagiyai	Notocomplana hagiyai	Platyhelminthes	Meroplankton	LC176008.1	100	310	0	0	1.78e-159
OTU414	Eurytemora pacifica	Eurytemora pacifica	Copepoda	Copepoda	KR048962.1	99.635	274	1	0	8.6e-138
OTU417	Polydora sp. isolate 5 SRL-2017	Polydora hoplura	Annelida	Meroplankton	KY065238.1	100	208	0	0	9.04e-103
OTU418	Stylochoplana pusilla	Comoplana pusilla	Platyhelminthes	Meroplankton	LC508194.1	100	310	0	0	1.78e-159
OTU421	Timea sp. G303973	Timea sp.	Porifera	Meroplankton	AY561968.1	99.682	314	0	1	1.8e-159
OTU422	Brissus agassizii	Brissus agassizii	Echinodermata	Meroplankton	AJ639920.1	100	313	0	0	3.86e-161
OTU433	Undinula vulgaris	Undinula vulgaris	Copepoda	Copepoda	MN603005.1	99.681	313	1	0	1.8e-159
OTU439	Nassarius succinctus	Nassarius succinctus	Mollusca	Meroplankton	KP253022.1	100	313	0	0	3.86e-161
OTU443	Megabalanus rosa	Megabalanus rosa	Cirripedia	Meroplankton	KU204340.1	100	313	0	0	3.86e-161
OTU444	Calocalanus plumulosus	Calocalanus plumulosus	Copepoda	Copepoda	HM045366.1	100	313	0	0	3.86e-161
OTU445	Bugula tsunamiensis	Bugula tsunamiensis	Bryozoa	Meroplankton	MF593127.1	99.681	313	1	0	1.8e-159
OTU455	Pseudocalanus newmani	Pseudocalanus newmani	Copepoda	Copepoda	JX502997.1	100	313	0	0	3.86e-161
OTU456	Dendostrea crenulifera	Dendostrea sandvichensis	Mollusca	Meroplankton	KC683510.1	99.013	304	3	0	3.79e-151
OTU457	Pyromaia tuberculata	Pyromaia tuberculata	Malacostraca	Meroplankton	KT982273.1	100	225	0	0	3.2e-112
OTU458	Ergalatax contracta	Ergalatax contracta	Mollusca	Meroplankton	MN690199.1	100	313	0	0	3.86e-161
OTU460	Placida dendritica	Placida dendritica	Mollusca	Meroplankton	KU133301.1	99.361	313	2	0	8.36e-158
OTU470	Tortanus forcipatus	Tortanus forcipatus	Copepoda	Copepoda	AY145431.1	100	313	0	0	3.86e-161
OTU473	Diplosoma listerianum	Diplosoma listerianum	Chordata	Meroplankton	KY235565.1	100	313	0	0	3.86e-161
OTU476	Pseudoctomeris sulcata	Pseudoctomeris sulcata	Cirripedia	Meroplankton	KC138503.1	99.042	313	3	0	3.89e-156
OTU477	Atrina pectinata	Atrina pectinata	Mollusca	Meroplankton	LC191937.1	100	304	0	0	3.76e-156
OTU483	Euconchoecia cf. chierchiae S15-D7	Euconchoecia sp.	Ostracoda	Holoplankton	MG787489.1	99.681	313	1	0	1.8e-159
OTU489	Siphonaria sp. CAS IZ 189437	Siphonaria japonica	Mollusca	Meroplankton	KF000835.1	100	313	0	0	3.86e-161
OTU498	Sclerodactyla multipes	Sclerodactyla multipes	Echinodermata	Meroplankton	MK562383.1	99.361	313	2	0	8.36e-158
OTU514	Pontellina plumata	Pontellina plumata	Copepoda	Copepoda	EU599548.1	99.361	313	2	0	8.36e-158
OTU523	Cosmocalanus darwinii	Cosmocalanus darwinii	Copepoda	Copepoda	EU856795.1	99.361	313	2	0	8.36e-158
OTU536	Gyge ovalis	Gyge ovalis	Malacostraca	Meroplankton	NC_037467.1	99.361	313	2	0	8.36e-158
OTU537	Cavolinia uncinata	Cavolinia uncinata	Mollusca	Meroplankton	MK913373.1	99.361	313	2	0	8.36e-158
OTU545	Hypselodoris festiva	Hypselodoris festiva	Mollusca	Meroplankton	KU365323.1	99.042	313	3	0	3.89e-156
OTU546	Aplysia oculifera	Aplysia oculifera	Mollusca	Meroplankton	AF343432.1	99.681	313	1	0	1.8e-159
OTU554	Labidocera rotunda	Labidocera rotunda	Copepoda	Copepoda	AY145428.1	99.681	313	1	0	1.8e-159
OTU567	Tomopteris sp. DNZ169	Tomopteris sp.	Annelida	Meroplankton	KF977359.1	100	313	0	0	3.86e-161
OTU571	Septifer bilocularis	Septifer bilocularis	Mollusca	Meroplankton	NC_044131.1	100	313	0	0	3.86e-161
OTU573	Acrocalanus gracilis	Acrocalanus gracilis	Copepoda	Copepoda	JQ911965.1	99.353	309	2	0	1.4e-155
OTU574	Oncaea venusta	Oncaea venusta	Copepoda	Copepoda	AB457131.1	100	280	0	0	8.54e-143
OTU579	Aplysia parvula	Aplysia parvula	Mollusca	Meroplankton	KJ522466.1	99.042	313	3	0	3.89e-156
OTU584	Eudactylopus spectabilis	Eudactylopus spectabilis	Copepoda	Copepoda	KR049015.1	100	274	0	0	1.85e-139
OTU587	Oncaea media	Oncaea media	Copepoda	Copepoda	KT369529.1	99.361	313	2	0	8.36e-158
OTU600	Protosuberites denhartogi	Protosuberites denhartogi	Porifera	Meroplankton	KX601193.1	99.038	312	3	0	1.4e-155
OTU612	Chlorostoma turbinatum	Tegula turbinata	Mollusca	Meroplankton	HM180524.1	100	313	0	0	3.86e-161
OTU633	Paracalanus tropicus	Paracalanus tropicus	Copepoda	Copepoda	KF715939.1	99.042	313	3	0	3.89e-156
OTU655	Ruditapes philippinarum	Ruditapes philippinarum	Mollusca	Meroplankton	KX262377.1	100	313	0	0	3.86e-161
OTU662	Peasiella habei	Peasiella habei	Mollusca	Meroplankton	HE590847.1	99.361	313	2	0	8.36e-158
OTU677	Dactylopusia pauciarticulata	Dactylopusia pauciarticulata	Copepoda	Copepoda	KR049007.1	99.635	274	1	0	8.6e-138
OTU679	Acartia pacifica	Acartia pacifica	Copepoda	Copepoda	HM045357.1	100	313	0	0	3.86e-161
OTU681	Bougainvillia muscus	Bougainvillia muscus	Cnidaria	Meroplankton	KT981907.1	100	313	0	0	3.86e-161
OTU683	Rhynchothalestris helgolandica	Rhynchothalestris helgolandica	Copepoda	Copepoda	MH242958.1	99.042	313	3	0	3.89e-156
OTU684	Subeucalanus pileatus	Subeucalanus pileatus	Copepoda	Copepoda	HM045417.1	99.361	313	2	0	8.36e-158
OTU694	Saxidomus purpuratus	Saxidomus purpurata	Mollusca	Meroplankton	HM180838.1	99.681	313	1	0	1.8e-159
OTU697	Amphibalanus reticulatus	Amphibalanus reticulatus	Cirripedia	Meroplankton	KU204369.1	100	313	0	0	3.86e-161
OTU704	Nectoneanthes oxypoda	Nectoneanthes oxypoda	Annelida	Meroplankton	MN256615.1	99.042	313	3	0	3.89e-156
OTU712	Nassarius hepaticus	Nassarius hepaticus	Mollusca	Meroplankton	MH885313.1	99.361	313	2	0	8.36e-158
OTU716	Saccostrea kegaki	Saccostrea kegaki	Mollusca	Meroplankton	KP067910.1	100	304	0	0	3.76e-156
OTU743	Nanomia bijuga	Nanomia bijuga	Cnidaria	Meroplankton	KF977305.1	100	313	0	0	3.86e-161
OTU744	Myrianida convoluta	Myrianida convoluta	Annelida	Meroplankton	GQ856189.1	99.361	313	2	0	8.36e-158
OTU757	Hydroides ezoensis	Hydroides ezoensis	Annelida	Meroplankton	JQ885951.1	99.275	276	2	0	3.09e-137
OTU771	Bistolida kieneri	Bistolida kieneri	Mollusca	Meroplankton	DQ324049.1	100	313	0	0	3.86e-161
OTU789	Thais luteostoma	Reishia luteostoma	Mollusca	Meroplankton	GU188238.1	100	313	0	0	3.86e-161
OTU793	Peltogaster sp. ex Areopaguristes japonicus_192	Peltogaster sp.	Cirripedia	Meroplankton	AB778074.1	99.656	291	1	0	3.05e-147
OTU797	Leukoma jedoensis	Leukoma jedoensis	Mollusca	Meroplankton	MN119660.1	100	313	0	0	3.86e-161
OTU802	Dendrodoris fumata	Dendrodoris fumata	Mollusca	Meroplankton	AB917456.1	100	316	0	0	8.39e-163
OTU812	Pareucalanus attenuatus	Pareucalanus attenuatus	Copepoda	Copepoda	HM045383.1	99.361	313	2	0	8.36e-158
OTU819	Xenostrobus atratus	Xenostrobus atratus	Mollusca	Meroplankton	AB298598.1	99.673	306	1	0	1.4e-155
OTU837	Calanus sinicus	Calanus sinicus	Copepoda	Copepoda	KF977249.1	100	311	0	0	4.96e-160
OTU847	Amphibalanus cirratus	Amphibalanus cirratus	Cirripedia	Meroplankton	MG450353.1	99.361	313	2	0	8.36e-158
OTU861	Calocalanus sp. 1 AC-2013	Calocalanus sp.	Copepoda	Copepoda	JQ911974.1	99.029	309	3	0	1.81e-154
OTU865	Astropecten polyacanthus	Astropecten polyacanthus	Echinodermata	Meroplankton	AB183560.1	100	313	0	0	3.86e-161
OTU883	Littorina brevicula	Littorina brevicula	Mollusca	Meroplankton	KP196110.1	100	313	0	0	3.86e-161
OTU888	Peltogaster lineata	Peltogaster lineata	Cirripedia	Meroplankton	MK604142.1	99.681	313	1	0	1.8e-159
OTU899	Mytilus galloprovincialis	Mytilus galloprovincialis	Mollusca	Meroplankton	MT581474.1	100	313	0	0	3.86e-161
OTU900	Rapana bezoar	Rapana bezoar	Mollusca	Meroplankton	MN389135.1	99.681	313	1	0	1.8e-159
OTU901	Candacia bradyi	Candacia bradyi	Copepoda	Copepoda	KF977251.1	99.681	313	1	0	1.8e-159
OTU925	Aurelia coerulea	Aurelia coerulea	Cnidaria	Meroplankton	NC_046792.1	100	312	0	0	1.38e-160
OTU937	Azumapecten farreri	Azumapecten farreri	Mollusca	Meroplankton	AB743702.1	99.681	313	1	0	1.8e-159
OTU941	Siphonosoma cumanense	Siphonosoma cumanense	Annelida	Meroplankton	LC037987.1	99.648	284	1	0	2.37e-143
OTU955	Clausocalanus paululus	Clausocalanus paululus	Copepoda	Copepoda	KC287599.1	99.361	313	2	0	8.36e-158
OTU958	Diogenes edwardsii	Diogenes edwardsii	Malacostraca	Meroplankton	MN114254.1	100	251	0	0	1.13e-126
OTU959	Myrianida pentadentata	Myrianida pentadentata	Annelida	Meroplankton	GQ856199.1	100	313	0	0	3.86e-161
OTU965	Amonardia coreana	Amonardia coreana	Copepoda	Copepoda	KT030279.1	99.681	313	1	0	1.8e-159
OTU983	Halichondria sp. HK-2019	Halichondria sp.	Porifera	Meroplankton	MK105765.1	100	313	0	0	3.86e-161
OTU991	Paraeuchaeta russelli	Paraeuchaeta russelli	Copepoda	Copepoda	AB380008.1	99.677	310	1	0	8.36e-158
OTU999	Sugiura chengshanense	Sugiura chengshanense	Cnidaria	Meroplankton	JQ353762.1	99.681	313	1	0	1.8e-159
OTU1010	Arcuatula senhousia	Arcuatula senhousia	Mollusca	Meroplankton	HG005372.1	100	313	0	0	3.86e-161
OTU1017	Diosaccus ezoensis	Diosaccus ezoensis	Copepoda	Copepoda	KR049013.1	99.27	274	2	0	4e-136
OTU1029	Sagartiogeton laceratus	Cylista laceratus	Cnidaria	Meroplankton	MG935263.1	99.361	313	2	0	8.36e-158
OTU1035	Ascidiella aspersa	Ascidiella aspersa	Chordata	Meroplankton	MN064594.1	100	313	0	0	3.86e-161
OTU1045	Notomastus koreanus	Notomastus koreanus	Annelida	Meroplankton	MG437148.1	99.361	313	2	0	8.36e-158
OTU1047	Sthenoteuthis oualaniensis	Sthenoteuthis oualaniensis	Mollusca	Holoplankton	KR780745.1	100	313	0	0	3.86e-161
OTU1052	Bugula neritina	Bugula neritina	Bryozoa	Meroplankton	MN064606.1	100	313	0	0	3.86e-161
OTU1054	Ostrea stentina	Ostrea stentina	Mollusca	Meroplankton	MT219480.1	100	304	0	0	3.76e-156
OTU1073	Lestrigonus bengalensis	Lestrigonus bengalensis	Malacostraca	Holoplankton	HM053499.1	100	313	0	0	3.86e-161
OTU1074	Clytia elsaeoswaldae	Clytia elsaeoswaldae	Cnidaria	Meroplankton	KX665226.1	99.042	313	3	0	3.89e-156
OTU1076	Pseudodiaptomus marinus	Pseudodiaptomus marinus	Copepoda	Copepoda	KT209405.1	99.361	313	2	0	8.36e-158
OTU1077	Botryllus schlosseri	Botryllus schlosseri	Chordata	Meroplankton	KY235413.1	100	313	0	0	3.86e-161
OTU1079	Clausocalanus jobei	Clausocalanus jobei	Copepoda	Copepoda	HM045374.1	99.042	313	3	0	3.89e-156
OTU1098	Cyclops vicinus	Cyclops vicinus	Copepoda	Copepoda	KY091176.1	99.681	313	1	0	1.8e-159
OTU1104	Patiria pectinifera	Patiria pectinifera	Echinodermata	Meroplankton	LC141733.1	100	313	0	0	3.86e-161
OTU1109	Obelia geniculata	Obelia geniculata	Cnidaria	Meroplankton	AY530386.1	100	271	0	0	8.6e-138
OTU1112	Campanularia hincksii	Campanularia hincksii	Cnidaria	Meroplankton	AY789882.1	99.676	309	1	0	3.01e-157
OTU1121	Didemnum vexillum	Didemnum vexillum	Chordata	Meroplankton	KM259616.1	99.361	313	2	0	8.36e-158
OTU1127	Achelia bituberculata	Achelia bituberculata	Pantopoda	Meroplankton	AY457170.1	100	313	0	0	3.86e-161
OTU1148	Oratosquilla oratoria	Oratosquilla oratoria	Malacostraca	Meroplankton	MF173598.1	99.681	313	1	0	1.8e-159
OTU1169	Octopus variabilis	Octopus variabilis	Mollusca	Meroplankton	MF029677.1	99.361	313	2	0	8.36e-158
OTU1174	Echinocardium cordatum	Echinocardium cordatum	Echinodermata	Meroplankton	KX592561.1	100	313	0	0	3.86e-161
OTU1202	Mesocentrotus nudus	Mesocentrotus nudus	Echinodermata	Meroplankton	KC898201.2	99.681	313	1	0	1.8e-159
OTU1226	Eucalanus pseudattenuatus	Pareucalanus attenuatus	Copepoda	Copepoda	EU599529.1	100	313	0	0	3.86e-161
OTU1231	Halichondria panicea	Halichondria panicea	Porifera	Meroplankton	KY492588.1	100	313	0	0	3.86e-161
OTU1234	Geryonia proboscidalis	Geryonia proboscidalis	Cnidaria	Meroplankton	KT809331.1	99.038	312	3	0	1.4e-155
OTU1237	Aplysiopsis minor	Aplysiopsis minor	Mollusca	Meroplankton	AB501314.1	99.042	313	3	0	3.89e-156
OTU1246	Sacculina yatsui	Sacculina yatsui	Cirripedia	Meroplankton	MG604303.1	100	313	0	0	3.86e-161
OTU1251	Mytilisepta virgata	Mytilisepta virgata	Mollusca	Meroplankton	AB076941.1	100	313	0	0	3.86e-161
OTU1301	Cladonema pacificum	Cladonema pacificum	Cnidaria	Meroplankton	KT809323.1	99.361	313	2	0	8.36e-158
OTU1302	Alpheus distinguendus	Alpheus digitalis	Malacostraca	Meroplankton	GQ892049.1	99.361	313	2	0	8.36e-158
OTU1310	Munna japonica	Munna japonica	Malacostraca	Meroplankton	KX186725.1	100	259	0	0	4.03e-131
OTU1323	Clausocalanus parapergens	Clausocalanus parapergens	Copepoda	Copepoda	KC287597.1	100	313	0	0	3.86e-161
OTU1327	Forskalia tholoides	Forskalia tholoides	Cnidaria	Meroplankton	GQ119985.1	100	313	0	0	3.86e-161
OTU1349	Heteromastus sp. ST-2016	Heteromastus sp.	Annelida	Meroplankton	LC120654.1	100	233	0	0	1.14e-116
OTU1354	Perinereis aibuhitensis	Perinereis aibuhitensis	Annelida	Meroplankton	JX661467.1	99.681	313	1	0	1.8e-159
OTU1355	Saccostrea cucullata	Saccostrea cuccullata	Mollusca	Meroplankton	MF198445.1	100	304	0	0	3.76e-156
OTU1363	Lensia campanella	Lensia campanella	Cnidaria	Meroplankton	GQ120066.1	99.359	312	2	0	3.01e-157
OTU1376	Jassa marmorata	Jassa marmorata	Malacostraca	Holoplankton	KT601632.1	100	313	0	0	3.86e-161
OTU1384	Aplysia kurodai	Aplysia kurodai	Mollusca	Meroplankton	JX560147.1	100	313	0	0	3.86e-161
OTU1385	Glebocarcinus amphioetus	Glebocarcinus amphioetus	Malacostraca	Meroplankton	JX502942.1	100	313	0	0	3.86e-161
OTU1444	Acanthochitona rubrolineata	Acanthochitona rubrolineata	Mollusca	Meroplankton	MG680002.1	99.681	313	1	0	1.8e-159
OTU1449	Nipponomysella subtruncata	Nipponomysella subtruncata	Mollusca	Meroplankton	AB714893.1	99.278	277	2	0	8.6e-138
OTU1478	Ciona robusta	Ciona robusta	Chordata	Meroplankton	MN064610.1	100	313	0	0	3.86e-161
OTU1495	Assiminea hiradoensis	Assiminea hiradoensis	Mollusca	Meroplankton	AB611807.1	99.681	313	1	0	1.8e-159
OTU1550	Euchaeta indica	Euchaeta indica	Copepoda	Copepoda	HM045388.1	99.681	313	1	0	1.8e-159
OTU1555	Conchyliurus quintus	Conchyliurus quintus	Copepoda	Copepoda	KT030281.1	99.042	313	3	0	3.89e-156
OTU1596	Penilia avirostris	Penilia avirostris	Branchiopoda	Holoplankton	KP136698.1	99.02	306	3	0	3.03e-152
OTU1612	Phoronis australis	Phoronis australis	Phoronida	Meroplankton	EU484458.1	99.31	290	2	0	5.1e-145
OTU1690	Nassarius festivus	Reticunassa festiva	Mollusca	Meroplankton	JQ975457.1	100	313	0	0	3.86e-161
OTU1703	Styela plicata	Styela plicata	Chordata	Meroplankton	MH011453.1	100	313	0	0	3.86e-161
OTU1704	Spatangus multispinus	Spatangus multispinus	Echinodermata	Meroplankton	AJ639910.1	99.681	313	1	0	1.8e-159
OTU1708	Perophora japonica	Perophora japonica	Chordata	Meroplankton	MN064601.1	99.042	313	3	0	3.89e-156
OTU1728	Chlorostoma lischkei	Tegula kusairo	Mollusca	Meroplankton	EU530145.1	99.681	313	1	0	1.8e-159
OTU1779	Planocera multitentaculata	Planocera multitentaculata	Platyhelminthes	Meroplankton	LC512769.1	100	310	0	0	1.78e-159
OTU1808	Hyperioides sibaginis	Hyperioides sibaginis	Malacostraca	Holoplankton	HM053497.1	100	313	0	0	3.86e-161
OTU1824	Menaethius monoceros	Menaethius monoceros	Malacostraca	Meroplankton	JX502948.1	99.681	313	1	0	1.8e-159
OTU1842	Oithona simplex	Oithona simplex	Copepoda	Copepoda	KC594150.1	100	313	0	0	3.86e-161
OTU1852	Diadumene lineata	Diadumene lineata	Cnidaria	Meroplankton	NC_045515.1	100	313	0	0	3.86e-161
OTU1948	Paracalanus denudatus	Paracalanus denudatus	Copepoda	Copepoda	MN690115.1	100	313	0	0	3.86e-161
OTU1973	Parvocalanus crassirostris	Parvocalanus crassirostris	Copepoda	Copepoda	KC594154.1	99.042	313	3	0	3.89e-156
OTU2008	Capitella teleta	Capitella teleta	Annelida	Meroplankton	LC120638.1	99.142	233	2	0	2.48e-113
OTU2047	Phoronis embryolabi	Phoronis embryolabi	Phoronida	Meroplankton	KY643691.1	99.31	290	2	0	5.1e-145
OTU2059	Monodonta perplexa	Monodonta perplexa	Mollusca	Meroplankton	DQ061096.1	100	313	0	0	3.86e-161
OTU2079	Monodonta labio	Monodonta labio	Mollusca	Meroplankton	KU849041.1	100	313	0	0	3.86e-161
OTU2115	Fraseroscyphus hozawai	Fraseroscyphus hozawai	Cnidaria	Meroplankton	KX095944.1	99.681	313	1	0	1.8e-159
OTU2122	Halocynthia roretzi	Halocynthia roretzi	Chordata	Meroplankton	S54796.1	99.361	313	2	0	8.36e-158
OTU2165	Diphyes dispar	Diphyes dispar	Cnidaria	Meroplankton	KU529462.1	99.677	310	1	0	8.45e-158
OTU2169	Aphelasterias japonica	Aphelasterias japonica	Echinodermata	Meroplankton	KX592555.1	99.038	312	3	0	1.39e-155
OTU2223	Obelia bidentata	Obelia bidentata	Cnidaria	Meroplankton	JQ353749.1	99.681	313	1	0	1.8e-159
OTU2257	Hemigrapsus sanguineus	Hemigrapsus sanguineus	Malacostraca	Meroplankton	MN184702.1	100	313	0	0	3.86e-161
OTU2266	Polycera hedgpethi	Polycera hedgpethi	Mollusca	Meroplankton	JX274086.1	100	313	0	0	3.86e-161
OTU2291	Homoiodoris japonica	Homoiodoris japonica	Mollusca	Meroplankton	KP635442.1	100	313	0	0	3.86e-161
OTU2383	Clausocalanus pergens	Clausocalanus pergens	Copepoda	Copepoda	KC287607.1	100	313	0	0	3.86e-161
OTU2384	Oithonidae sp. DZMB624	Oithonidae sp.	Copepoda	Copepoda	MF077919.1	99.035	311	3	0	5.03e-155
OTU2389	Pareucalanus sewelli	Pareucalanus sewelli	Copepoda	Copepoda	AB379988.1	99.27	274	2	0	4e-136
OTU2413	Cellana toreuma	Cellana toreuma	Mollusca	Meroplankton	MK227171.1	100	313	0	0	3.86e-161
OTU2416	Asterias amurensis	Asterias amurensis	Echinodermata	Meroplankton	HQ700942.1	100	313	0	0	3.86e-161
OTU2632	Tubulanidae sp. NemBar0841	Tubulanidae sp.	Nemertea	Meroplankton	KU840163.1	99.17	241	2	0	8.85e-118
OTU2754	Modiolus comptus	Modiolus comptus	Mollusca	Meroplankton	GQ480316.1	100	313	0	0	3.86e-161
OTU2809	Euchaeta concinna	Euchaeta concinna	Copepoda	Copepoda	HM045350.1	99.042	313	3	0	3.89e-156
OTU2830	Clausocalanus arcuicornis	Clausocalanus arcuicornis	Copepoda	Copepoda	GU171292.1	99.361	313	2	0	8.36e-158
OTU2907	Sergestes atlanticus	Sergestes atlanticus	Malacostraca	Meroplankton	MH572663.1	100	313	0	0	3.86e-161
OTU2927	Watasenia scintillans	Watasenia scintillans	Mollusca	Holoplankton	KJ845633.1	100	313	0	0	3.86e-161
OTU2935	Paraeuchaeta elongata	Paraeuchaeta elongata	Copepoda	Copepoda	MH707684.1	99.681	313	1	0	1.8e-159
OTU3072	Perforatus perforatus	Perforatus perforatus	Cirripedia	Meroplankton	KT970486.1	99.275	276	2	0	3.09e-137
OTU3105	Thalia democratica	Thalia democratica	Chordata	Holoplankton	KF977357.1	99.273	275	2	0	1.12e-136
OTU3265	Polydora sp. isolate 4 SRL-2017	Polydora haswelli	Annelida	Meroplankton	KY065237.1	99.01	202	2	0	4.23e-96
OTU3389	Oscarella sp. S157	Oscarella sp.	Porifera	Meroplankton	KX866748.1	99.681	313	1	0	1.8e-159
OTU3425	Echinolittorina radiata	Echinolittorina radiata	Mollusca	Meroplankton	HM559997.1	100	312	0	0	1.38e-160
OTU3506	Macrothrix sp. HE-364	Macrothrix sp.	Branchiopoda	Holoplankton	KC617066.1	99.042	313	3	0	1.08e-156
OTU3515	Notocomplana septentrionalis	Notocomplana septentrionalis	Platyhelminthes	Meroplankton	LC176029.1	99.677	310	1	0	8.27e-158
OTU3684	Glossaulax reiniana	Glossaulax reiniana	Mollusca	Meroplankton	MK478019.1	100	312	0	0	1.38e-160
OTU3711	Euchaeta plana	Euchaeta plana	Copepoda	Copepoda	HM045385.1	100	312	0	0	1.38e-160
OTU3769	Rhopalonema velatum	Rhopalonema velatum	Cnidaria	Meroplankton	KY040297.1	99.682	314	1	0	5.01e-160
OTU3801	Membranipora grandicella	Biflustra grandicella	Bryozoa	Meroplankton	JF957859.1	99.681	313	1	0	1.8e-159
OTU3808	Siphonaria sirius	Siphonaria sirius	Mollusca	Meroplankton	LC383971.1	100	313	0	0	3.86e-161
OTU3824	Pontella fera	Pontella fera	Copepoda	Copepoda	EU856808.1	100	313	0	0	3.86e-161
OTU3885	Pocillopora damicornis	Pocillopora damicornis	Cnidaria	Meroplankton	LC331996.1	100	313	0	0	3.86e-161
OTU3999	Philodina sp. Pha3	Philodina sp.	Rotifera	Holoplankton	HM032976.1	100	275	0	0	5.19e-140
OTU4117	Paracalanus parvus	Paracalanus parvus	Copepoda	Copepoda	KC287797.1	99.01	303	3	0	1.41e-150
*Accepted name from WoRMS

## Sheet: Supplemental Table S4
Table S4. ɑ-diversity for each sample.
Date	Sample	Total zooplankton			Common zooplankton
		Chao1	Chao1 (se)	Shannon	Ovserved	Shannon
Feb-13-2019	YD2	24.5	1.02519	1.73859	17	1.65751
Feb-27-2019	YD4	58	6.64696	2.0964	20	1.99737
Mar-13-2019	YD6	39	12.8116	1.5209	12	1.48021
Mar-27-2019	YD8	22	4.14921	1.68931	14	1.66738
Apr-11-2019	YD10	33	5.52329	1.08338	17	1.05246
Apr-24-2019	YD12	40.5	8.13984	1.74344	16	1.62166
May-08-2019	YD14	24.5	3.15218	0.85939	12	0.842605
May-22-2019	YD15	37	2.87842	1.89526	18	1.8194
Jun-05-2019	YD18	34	6.0124	1.59415	15	1.56274
Jun-19-2019	YD20	42	4.16548	1.46343	18	1.23289
Jul-03-2019	YD22	44	3.41574	1.74972	15	1.50918
Jul-31-2019	YD26	51.5	3.15748	2.43982	23	2.27072
Aug-14-2019	YD28	56.5	2.22953	2.12583	29	1.90545
Aug-28-2019	YD30	42.5	3.6585	1.33687	21	1.26071
Sep-10-2019	YD32	71.1429	4.65029	2.01035	26	1.88173
Sep-24-2019	YD34	28	0.163663	1.6158	22	1.57141
Oct-10-2019	YD36	53.2	0.620739	2.09879	29	1.86166
Oct-23-2019	YD38	76.5	8.15949	2.53435	35	2.37562
Nov-06-2019	YD40	60.25	5.3687	2.28752	20	2.03612
Nov-20-2019	YD42	25	2.58023	1.98622	20	1.86345
Dec-05-2019	YD44	77	30.3371	1.63919	20	1.38291
Dec-18-2019	YD46	24.3333	4.11061	1.66598	20	1.57336
Jan-02-2020	YD48	42.5	10.5284	1.19294	20	1.0107
Jan-15-2020	YD50	21	0.16265	1.31123	20	1.14206
Jan-29-2020	YD52	37.5	8.13649	2.25553	20	1.8447
Feb-13-2020	YD54	52	7.60981	1.36358	20	1.02617
Feb-26-2020	YD56	26.6	1.18363	1.43112	20	1.29748
Mar-18-2020	YD58	35	6.64051	0.862404	20	0.812237
Apr-01-2020	YD60	46.3333	8.84675	1.83036	19	1.73744
Apr-16-2020	YD62	34.5	8.13256	0.42504	12	0.397855
	average	41.9953	5.80658	1.66156	19.6667	1.52317
	min	21	0.16265	0.42504	12	0.397855
	max	77	30.3371	2.53435	35	2.37562

## Sheet: Supplemental Table S5
Table S5. Percentage of 19 taxonomic group for each sample.
Taxonomic level	Taxa name	YD2	YD4	YD6	YD8	YD10	YD12	YD14	YD15	YD18	YD20	YD22	YD26	YD28	YD30	YD32	YD34	YD36	YD38	YD40	YD42	YD44	YD46	YD48	YD50	YD52	YD54	YD56	YD58	YD60	YD62	Average	Exsist Sample	Minimum (%)	Maximum (%)
Phylum	Annelida	0	0	0	0	0	0.00269447	0	7.11291	0	0.628672	0.0165153	4.2703	0.00263463	0.78899	0.23967	3.26635	0.0158333	1.03002	0.0648214	0	5.17898	0	0	0	0.662252	0	0	0	0	0	0.776021	14	0	7.11291
Class	Branchiopoda	4.97088	0.566916	31.6495	4.93263	0.417316	6.41285	76.3964	12.5846	22.9727	7.43584	50.8285	2.92507	0.0816735	0.120162	0.0342385	0	0	0.0129971	0	0	0	0	0.00495368	0.0160256	0	0.0373636	0.013508	0.382814	13.1196	1.49597	7.91375	23	0	76.3964
Phylum	Bryozoa	0	0	0	0	0.00229295	0	0.00186752	0.00299491	0.329637	0.530764	8.84668	4.08259	0.00526926	0	0.00427981	0	0.0253333	0.00324929	0	0	0	0.00570353	0	0	0	0	0	0	0	0	0.461356	12	0	8.84668
Phylum	Chaetognatha	0	0	0	0	0	0	0	0	0	0	0	0	0	0	0.0363784	0	0.493999	0	0	0	0	0	0	0	0	1.65147	0	0	0	0	0.0727283	3	0	1.65147
Phylum	Chordata	0.013238	0.182223	0.0375573	0	0.00229295	0.145502	0.00560255	0.00299491	0.0209769	0.103061	0.798238	0.437979	0	0.00453443	0.00213991	0	0	0	0.0713036	0	0	0	0	0	0	0	0	0.00503702	0	0	0.0610894	15	0	0.798238
Infraclass	Cirripedia	3.11093	43.6374	16.7393	6.04548	72.5557	47.4173	2.30078	31.198	11.5643	77.2184	31.3185	34.2953	57.1056	5.59775	56.6968	29.7361	27.9458	19.2098	37.1103	16.9344	50.952	14.1961	0.386387	3.40545	2.82177	0.313854	1.19321	12.9955	38.4413	95.0112	28.2485	30	0.313854	95.0112
Phylum	Cnideria	0.0926661	0.511237	0.7211	0.180462	0	0.355671	0	0.557053	0.0269703	1.00484	0.567024	0.132958	2.46865	0.204049	1.62205	51.0948	2.23566	26.251	2.08077	0.716083	0.685453	8.66937	0.629118	0.0560897	0.0287936	0.0896727	0	5.1025	2.58384	0.014877	3.62276	27	0	51.0948
Subclass	Copepoda	90.4885	30.9577	50.8187	86.3751	19.6253	35.3219	19.0748	43.9473	63.8328	6.48768	3.47922	23.5492	32.3216	1.89766	20.0017	1.42771	55.2899	50.052	45.9649	63.9249	40.2133	76.5471	93.3323	95.6731	71.9119	95.9386	68.2336	80.3607	41.3099	1.46456	46.9941	30	1.42771	95.9386
Phylum	Echinodermata	0.880328	4.00891	0	0.246631	0.607631	3.8989	1.78161	0.715783	1.10578	1.74688	0.385356	3.01893	1.84688	77.4208	19.2656	8.58728	8.21432	2.16727	10.2288	0.0193536	0.380807	0.558946	5.44905	0.376603	11.431	0.138245	4.51619	0.65985	1.45539	0.0809971	5.70647	29	0	77.4208
Phylum	Entoprocta	0	0	0	0	0	0	0	0	0	0	0	0	0	0	0	0.428914	0	0	0	0	0	0	0	0	0	0	0	0	0	0	0.0142971	1	0	0.428914
Class	Malacostraca	0.013238	10.9486	0.00375573	1.82868	6.74356	3.40581	0.183017	0.0179695	0	1.04607	1.64602	0	2.27369	13.0206	1.26041	1.60468	5.09199	0.513387	1.54275	0.619315	0.304646	0	0.198147	0	8.79643	0.609027	26.03	0.0352592	0.0210926	1.77367	2.98439	26	0	26.03
Phylum	Mollusca	0.423617	9.10609	0.0225344	0.384986	0.0389801	2.39808	0.250247	3.81851	0.029967	3.39586	2.09744	26.6933	3.30909	0.938627	0.819584	0.0059988	0.687166	0.734338	2.93641	15.3474	2.28484	0.0228141	0	0.472756	4.34783	1.22179	0.013508	0.216592	2.99515	0.152076	2.83885	29	0	26.6933
Phylum	Nemertea	0	0	0	0	0	0	0	0	0	0	0.00550509	0	0	0	0	0	0	0	0	0	0	0	0	0	0	0	0	0	0	0	0.000183503	1	0	0.00550509
Class	Ostracoda	0.00661901	0.0506175	0	0.0060154	0.00687884	0.63859	0.00186752	0.0359389	0.0119868	0	0	0	0	0	0	0	0	0	0	2.43855	0	0	0	0	0	0	0	0.241777	0.0738241	0.00661201	0.117309	12	0	2.43855
Order	Pantopoda	0	0	0	0	0	0	0	0	0	0	0	0.0312842	0	0	0.0106995	0	0	0.0259943	0	0	0	0	0	0	0	0	0	0	0	0	0.00226593	3	0	0.0312842
Phylum	Phoronida	0	0	0	0	0	0	0	0	0	0.00515305	0	0	0	0	0.00641972	0	0	0	0	0	0	0	0	0	0	0	0	0	0	0	0.000385759	2	0	0.00641972
Phylum	Platyhelminthes	0	0	0	0	0	0	0	0	0.104885	0	0	0.226811	0.582253	0.00680164	0	3.84823	0	0	0	0	0	0	0	0	0	0	0	0	0	0	0.158966	5	0	3.84823
Phylum	Porifera	0	0.0303705	0	0	0	0.00269447	0.00373504	0.00598982	0	0.396784	0.0110102	0.336305	0.00263463	0	0	0	0	0	0	0	0	0	0	0	0	0	0	0	0	0	0.0263175	8	0	0.396784
Phylum	Rotifera	0	0	0.00751145	0	0	0	0	0	0	0	0	0	0	0	0	0	0	0	0	0	0	0	0	0	0	0	0	0	0	0	0.000250382	1	0	0.00751145

## Sheet: Supplemental Table S6
Table S6. Heatmap of common zooplankton raw data regarding Fig. 4.				Abundance (log10(x+1))
Taxon name	Taxonomic groups	Average (log10(x+1))	Exsist sample number	YD2	YD4	YD6	YD8	YD10	YD12	YD14	YD15	YD18	YD20	YD22	YD26	YD28	YD30	YD32	YD34	YD36	YD38	YD40	YD42	YD44	YD46	YD48	YD50	YD52	YD54	YD56	YD58	YD60	YD62
Phascolosoma albolineatum	Annelida	0.0966607	1	0	0	0	0	0	0	0	0	0	0	0	0	0	0	0	2.89982	0	0	0	0	0	0	0	0	0	0	0	0	0	0
Platynereis bicanaliculata	Annelida	0.111918	2	0	0	0	0	0	0	0	3.05652	0	0	0	0	0	0	0	0	0.30103	0	0	0	0	0	0	0	0	0	0	0	0	0
Polydora haswelli	Annelida	0.317362	5	0	0	0	0	0	0	0	0	0	1.80618	0	2.96142	0	0	0.845098	0	0	2.0569	0	0	1.85126	0	0	0	0	0	0	0	0	0
Evadne nordmanni	Branchiopoda	1.07685	15	1.75587	1.6721	3.81191	2.57171	1.83251	3.1176	4.2003	3.2938	2.1959	1.17609	0	0	0	0	0.845098	0	0	0.30103	0	0	0.30103	0	0	0	0	0	0	0	2.69285	2.53782
Pleopis polyphemoides	Branchiopoda	0.545232	7	0	0	0	0	0	0	0	0.69897	3.4096	2.82478	4.00937	2.79099	1.07918	1.54407	0	0	0	0	0	0	0	0	0	0	0	0	0	0	0	0
Podon leuckartii	Branchiopoda	0.634139	15	2.74507	1.17609	2.87216	0.30103	0.69897	2.26007	2.02531	1.54407	0	0	0	0	0	0	0	0	0	0	0.30103	0	0	0	0.30103	0	0	1	0.30103	1.54407	1.65321	0.30103
Membranipora villosa	Bryozoa	0.210798	3	0	0	0	0	0	0	0	0	1.59106	1.77815	0	2.95472	0	0	0	0	0	0	0	0	0	0	0	0	0	0	0	0	0	0
Watersipora subtorquata	Bryozoa	0.176591	6	0	0	0	0	0	0	0	0.30103	0	0	3.21854	0	0.477121	0	0	0.30103	0.69897	0	0	0	0.30103	0	0	0	0	0	0	0	0	0
Ferosagitta robusta	Chaetognatha	0.0891314	1	0	0	0	0	0	0	0	0	0	0	0	0	0	0	0	0	0	0	0	0	0	0	0	0	0	2.67394	0	0	0	0
Amphibalanus amphitrite	Cirripedia	0.944946	11	0	0	0.30103	0	0	0	0	0	0.30103	0	2.83123	0	3.7814	2.5172	3.88542	3.7195	3.11694	3.2408	3.50772	0	1.14613	0	0	0	0	0	0	0	0	0
Amphibalanus improvisus	Cirripedia	0.391897	7	0	0	0	0	1.11394	0	0	0	0	0	0	0	1.96379	0	2.59106	1.80618	0.477121	2.06446	1.74036	0	0	0	0	0	0	0	0	0	0	0
Balanodytes mitis	Cirripedia	0.365115	6	0	0	0	0	0	2.45484	0	0	1.20412	2.10721	0	0	0.778151	0	0	0	0	2.32634	2.08279	0	0	0	0	0	0	0	0	0	0	0
Balanus trigonus	Cirripedia	1.25736	17	0	1.78533	0	0	0	1.57978	0	3.65523	2.03342	3.80475	2.43933	2.30103	0	3.05843	3.05423	0	3.40722	1.80618	2.78104	2.68034	0.778151	1.17609	0	0	0.30103	0	0	0	0	1.07918
Capitulum mitella	Cirripedia	0.225438	3	0	0	0	0	0	0	0	0	0	0	0	2.69636	2.53529	1.53148	0	0	0	0	0	0	0	0	0	0	0	0	0	0	0	0
Chthamalus challengeri	Cirripedia	2.1632	27	0.30103	3.58024	0.60206	2.61278	4.16167	4.02971	2.63849	0.30103	2.84323	2.79029	3.66577	3.40654	2.65418	0	2.02938	3.32654	1.17609	2.38739	2.84073	3.22968	0.69897	1.14613	1.41497	2.233	0	1.14613	0	2.18469	3.18041	4.31494
Fistulobalanus albicostatus	Cirripedia	0.324721	5	0	0	0	0	0	0	0	0	2.57171	0	0	0	3.13577	0	0.954243	0	0.30103	2.77887	0	0	0	0	0	0	0	0	0	0	0	0
Peltogaster sp.	Cirripedia	0.487825	12	0	0	0	0.30103	1.17609	0	1.62325	2.0086	0	1.34242	2.76492	0	0	0	0.477121	0	1.38021	0.90309	1.11394	0	0.69897	0	0	0	0	0	0	0	0.845098	0
Perforatus perforatus	Cirripedia	1.97507	28	2.57634	1.23045	3.57933	1.11394	1.07918	1.98677	1	2.65321	2.40483	2.19033	2.68395	3.48841	3.11193	0.60206	3.32077	0.60206	2.15836	1.95424	3.56502	0.477121	2.87795	3.25261	0	0	1.92942	1.716	0.30103	2.92583	1.63347	2.83759
Tetraclita japonica	Cirripedia	0.182828	2	0	0	0	0	0	0	0	0	0	0	0	3.15442	2.33041	0	0	0	0	0	0	0	0	0	0	0	0	0	0	0	0	0
Diphyes chamissonis	Cnidaria	0.310196	6	0	0	0	0	0	0	0	0	0	0	0	0	0	0	0	2.52375	1.97313	3.60487	0.60206	0	0.30103	0	0	0	0	0	0	0.30103	0	0
Liriope tetraphylla	Cnidaria	0.593232	10	0	0	0	0	0	0	0	0	0	0	0	0	2.63548	1.73239	2.48855	4.10274	2.35411	2.62634	0.778151	0.477121	0	0.30103	0	0	0	0.30103	0	0	0	0
Obelia dichotoma	Cnidaria	0.790935	16	0	1.64345	0	0	0	0	0	1.89763	0.30103	1.66276	2.06446	1	0	0	0.60206	0	0.69897	1.5563	2.6561	0	0.845098	3.06371	0	0.477121	0.60206	0	0	2.60423	2.05308	0
Acartia erythraea	Copepoda	0.452688	10	0	0	0	0	0	0	0	0	0	0	0	1.04139	1.54407	2.67025	1.17609	1.41497	2.0086	2.52114	0.60206	0	0	0	0	0	0	0.30103	0	0.30103	0	0
Acartia negligens	Copepoda	0.352426	8	0.69897	0	0	0	0	0	0	0	0	0	0	0	0	0	0	0	1.11394	1.74036	0	0.30103	0	0.69897	1.47712	0	0	4.24135	0	0	0.30103	0
Acartia omorii	Copepoda	2.45739	28	3.58939	2.72346	3.90854	3.32098	2.19312	2.53403	2.5955	2.79934	3.67779	2.61909	2.85552	2.16435	1.81954	1	0	0	1.32222	1.64345	1.43136	3.07078	2.62941	3.53605	3.74257	3.13354	2.81491	1.07918	3.46479	3.7796	3.01787	1.25527
Acartia steueri	Copepoda	1.03755	15	3.55315	0.69897	0.954243	3.01494	2.95036	3.15534	0	3.74107	0	2.14613	1.07918	0	0	0	0.30103	0	0	0.778151	0	3.1329	0.60206	0	0	2.73799	2.28103	0	0	0	0	0
Calocalanus pavo	Copepoda	0.100651	2	0	0	0	0	0	0	0	0	0	0	0	0	0	0	0	0	0.30103	0	0	0	0	0	0	0	0	2.7185	0	0	0	0
Candacia bipinnata	Copepoda	0.198614	2	0	2.45179	3.50664	0	0	0	0	0	0	0	0	0	0	0	0	0	0	0	0	0	0	0	0	0	0	0	0	0	0	0
Centropages abdominalis	Copepoda	1.47555	25	0.477121	2.59879	2.4843	3.38703	0.60206	3.76886	3.52205	2.26482	0	1.36173	0	1.23045	0	0.60206	0.477121	0.778151	0	0.30103	0	0.477121	2.06446	3.44232	2.31175	3.46509	0.30103	0.30103	0.954243	2.00432	2.75511	2.33445
Centropages tenuiremis	Copepoda	0.33412	6	0.30103	0	0	0	0	0	0	0	3.45286	0.778151	0	0.90309	3.68538	0.90309	0	0	0	0	0	0	0	0	0	0	0	0	0	0	0	0
Clausocalanus furcatus	Copepoda	0.830384	13	0.30103	2.17898	0	0	0	0	0	0	0	0	0	0	1.11394	0	0.60206	0	2.66932	1.85733	2.76864	0	0	3.59006	2.41664	2.16732	0	3.66642	1.27875	0	0	0.30103
Clytemnestridae sp.	Copepoda	0.272571	4	0	0	0	0	2.25527	0	0	0	0	0	0	0	0	0	0	0	0	0	0	0	0	0	0	0	2.43457	0	0	0	1.91908	1.5682
Cosmocalanus darwinii	Copepoda	0.379172	8	0	0.778151	0	0	0	0	0	0	0	0	0	0	1.07918	0	1.27875	0	1.34242	1.14613	1.73239	0	0	1.11394	0	0	0	2.90417	0	0	0	0
Ctenocalanus vanus	Copepoda	0.370748	7	2.97909	1.87506	0	1	0	2.44091	0	0	0	0	0	0	0	0	0	0	0	0	0	0	0	0	1.14613	0	0.30103	0	1.38021	0	0	0
Oithona davisae	Copepoda	0.184406	5	0	0	0	0	0	0	0	0	0	0	0	3.72599	0	0.90309	0	0	0	0.30103	0.30103	0	0	0	0	0	0	0	0	0	0.30103	0
Eudactylopus yokjidoensis	Copepoda	0.679892	10	3.30963	2.92891	0	2.85794	2.98137	1.32222	2.43616	2.75435	0	0	0	0	0	0	0	0.30103	0	0	0	0	0.30103	0	0	0	0	0	0	0	0	1.20412
Labidocera acuta	Copepoda	0.37364	5	0	0	0	0	0	0	0	0	0	0	0	0	0	0	2.84011	2.29667	2.32222	1.76343	1.98677	0	0	0	0	0	0	0	0	0	0	0
Labidocera rotunda	Copepoda	0.081675	1	0	0	0	0	0	0	0	0	0	0	0	0	2.45025	0	0	0	0	0	0	0	0	0	0	0	0	0	0	0	0	0
Monstrilla sp.	Copepoda	0.241504	4	0	0	0	0	3.21059	0	0	0	0	0	0	0	0	0	0	0	0	3.43249	0	0	0	0	0	0.30103	0	0	0	0	0.30103	0
Paracalanus aculeatus	Copepoda	0.391407	7	0	0	0.477121	0.30103	0	0	0	0	0	0	0	0	0	0	0	0	2.50106	2.52375	3.00475	2.63347	0.30103	0	0	0	0	0	0	0	0	0
Paracalanus gracilis	Copepoda	1.02683	12	2.25285	2.54407	0	0	0	0	0	0	0	0	0	0	0	0	0	0.30103	3.78276	3.4915	3.89905	2.99078	1.41497	0	3.15503	0.30103	3.16167	0	3.51001	0	0	0
Pontellopsis yamadae	Copepoda	0.124115	2	0	0	0	0	0	0	0	0	0	0	0	0	1	0	0	0	0	2.72346	0	0	0	0	0	0	0	0	0	0	0	0
Pseudodiaptomus nihonkaiensis	Copepoda	0.323336	5	0	0	0	0	0	0	0	0	0	0	0	0	1.91381	0	0	0	0	1.39794	2.43933	3.64797	0	0	0	0.30103	0	0	0	0	0	0
Subeucalanus subcrassus	Copepoda	0.186941	3	0	0	0	0	0	0	0	0	0	0	0	0	0	0	0	0	1.32222	2.44091	1.8451	0	0	0	0	0	0	0	0	0	0	0
Temora discaudata	Copepoda	0.437706	6	0	0	0	0	0	0	0	0	0	0	0	0	0.845098	0	3.50826	1.73239	1.8451	2.23045	0	0	0	0	0	0	0	2.96988	0	0	0	0
Temora turbinata	Copepoda	0.249223	6	0	0	0	0	0	0	0	0	0	0	0	0	0	0	0	1.64345	0.60206	2.58771	1	0.60206	1.04139	0	0	0	0	0	0	0	0	0
Heliocidaris crassispina	Echinodermata	0.306931	4	0	0	0	0	0	0	0	0	0	0	0	1.94939	0	1.44716	2.51188	3.29951	0	0	0	0	0	0	0	0	0	0	0	0	0	0
Hemicentrotus pulcherrimus	Echinodermata	0.642688	14	0	0	0	1.36173	1.87506	2.96708	2.51055	0	1.87506	0	0	0.30103	0	0	0	0.30103	0	0	0.30103	0	0	0	0	0	2.3075	1.30103	0.845098	1.5563	0.477121	1.30103
Ophiopholis mirabilis	Echinodermata	0.482479	10	2.09342	2.26007	0	0	0.30103	0	0	0	0	0	0	0	0	0	0	0	0	0	0	0	0	0	1	0.90309	1.5563	1.11394	2.30103	1.25527	1.6902	0
Ophiuroglypha kinbergi	Echinodermata	1.4768	24	0.477121	2.2833	0	0	0.90309	0	1.36173	2.1038	1.11394	1.85126	1.99123	2.10721	1.77815	3.08955	2.52634	1.8451	2.62737	2.5832	3.33866	0.30103	1	1.79934	2.60097	0	2.08991	0	2.32222	0.954243	1.25527	0
Schizaster doederleini	Echinodermata	0.665839	12	0	0	0	0	0	0	0	0	0	0	0	1.49136	2.02531	4.2545	3.46598	2.01284	2.87564	0.30103	1.11394	0	0.30103	0	1.53148	0	0.30103	0	0	0	0.30103	0
Temnopleurus hardwickii	Echinodermata	0.166519	3	0	0	0	0	0	0	0	0	0	0	0	0	0	2.65514	0	0	0	0	1.86332	0.477121	0	0	0	0	0	0	0	0	0	0
Temnopleurus toreumaticus	Echinodermata	0.336393	5	0	0	0	0	0	0	0	0	0	0	1.14613	0	2.02119	2.99607	2.20412	0	0	0	1.72428	0	0	0	0	0	0	0	0	0	0	0
Belzebub intermedius	Malacostraca	0.578556	8	0	0.69897	0	0	0	0	0	0	0	0	0	0	2.37107	3.4216	1.65321	2.61066	2.77379	1.60206	2.22531	0	0	0	0	0	0	0	0	0	0	0
Caprella penantis	Malacostraca	0.16212	4	0	0	0	0	0	0	0	0	0	0	0	0.30103	1.36173	2.89982	0	0.30103	0	0	0	0	0	0	0	0	0	0	0	0	0	0
Elaphognathia sugashimaensis	Malacostraca	0.0965692	1	0	0	0	0	0	2.89708	0	0	0	0	0	0	0	0	0	0	0	0	0	0	0	0	0	0	0	0	0	0	0	0
Euphausia pacifica	Malacostraca	0.922812	18	0.778151	3.00389	0.778151	2.07555	3.16047	0.477121	0	0	0	0.845098	0	0	0	0	0.30103	0	0	0	0.60206	1.83885	0.778151	0	1.25527	0	2.5563	2.21484	3.38899	0.69897	0.30103	2.63043
Magallana gigas	Mollusca	0.524617	10	0	0	0	0	0	0	0	0	0	1.17609	2.49693	3.18667	1.25527	1.27875	1.30103	0	0.30103	1.8451	2.5966	0.30103	0	0	0	0	0	0	0	0	0	0
Crepidula sp.	Mollusca	0.656676	12	0	0	0	0	0	2.0607	0.90309	2.22531	0	0	0	3.02653	0	1.77085	1.75587	0	0.90309	1.11394	0	3.32181	0.60206	0	0	0	0.30103	0	0	0	1.716	0
Lirularia iridescens	Mollusca	0.08061	1	0	0	0	0	0	0	0	2.4183	0	0	0	0	0	0	0	0	0	0	0	0	0	0	0	0	0	0	0	0	0	0
Mitrella bicincta	Mollusca	0.679824	14	1.6902	2.95182	0.60206	1.20412	0.778151	2.43933	1.65321	1.5563	0	0	0	0	0	0	0	0	0	0	0.30103	0	0.30103	0	0	0	2.27184	1.47712	0	1.34242	1.82607	0
Ostrea circumpicta	Mollusca	0.150809	5	0	0	0	0	0	0	0	0	0	2.32015	0.30103	0.60206	1	0	0	0	0	0	0	0	0.30103	0	0	0	0	0	0	0	0	0
Reishia clavigera	Mollusca	0.239276	5	0	0	0	0	0	0	0	0	0.30103	0	0.30103	3.5392	2.55991	0.477121	0	0	0	0	0	0	0	0	0	0	0	0	0	0	0	0
Notocomplana koreana	Platyhelminthes	0.149439	2	0	0	0	0	0	0	0	0	0	0	0	0	1.47712	0	0	3.00604	0	0	0	0	0	0	0	0	0	0	0	0	0	0

## Sheet: Supplemental Table S7
Table S7. Heatmap of all Copepoda raw data regarding Fig. 5.				Abundance (log10(x+1))
Taxon_name	Taxonomic groups	Average (log10(abundance+1))	Exsist sample number	YD2	YD4	YD6	YD8	YD10	YD12	YD14	YD15	YD18	YD20	YD22	YD26	YD28	YD30	YD32	YD34	YD36	YD38	YD40	YD42	YD44	YD46	YD48	YD50	YD52	YD54	YD56	YD58	YD60	YD62
Acartia erythraea	Calanoida	0.525903	12	0	0	0	0.30103	0	0	0	0	0	0	0	0.69897	2.03342	2.90363	1.34242	1.6902	2.37107	2.75511	0.30103	0	0	0	0.30103	0	0	0	0.60206	0.477121	0	0
Acartia hudsonica	Calanoida	0.653976	15	2.46835	1.23045	0	0	0.477121	1.97772	0	1.27875	1.04139	0	0	0	0	0	0	0	0	0.778151	0	0	0	0.60206	2.29667	1.50515	1.27875	0	0.30103	1.92428	1.07918	1.38021
Acartia negligens	Calanoida	0.373881	7	0.69897	0	0	0	0	0	0	0	0	0	0	0	0	0	0	0	1.51851	1.85733	0	0	0	0.69897	1.90309	0	0	4.23852	0	0	0.30103	0
Acartia omorii	Calanoida	2.64548	28	3.69461	3.04258	3.97317	3.69793	2.55509	2.7007	2.96708	3.11093	4.11955	2.93752	2.78746	1.95904	2.17319	1.07918	0	0	1.61278	1.93952	1.23045	2.69636	2.54654	3.64335	4.13264	3.50745	3.04961	1	3.84535	4.1914	3.36474	1.80618
Acartia pacifica	Calanoida	0.215377	8	0	0.778151	0	0	0	0	0	0	0	0	0	0	0	0	1.49136	1.43136	0	1.07918	0.30103	0	0.778151	0	0	0	0	0.30103	0	0	0	0.30103
Acartia steueri	Calanoida	1.1095	14	3.65992	1.04139	0.778151	3.35946	3.31366	3.36436	0	4.06584	0	2.5302	1.04139	0	0	0	0	0	0	0.954243	0	2.72346	0.845098	0	0	3.11227	2.49554	0	0	0	0	0
Acrocalanus gracilis	Calanoida	0.287418	8	0	0	0.30103	0	0	0	0	0	0	0	0	0	0.60206	0	1	0	1.74819	1.39794	0.90309	0	0	0	0.60206	0	0	2.06819	0	0	0	0
Calanus sinicus	Calanoida	0.283883	14	0.69897	0.60206	0.30103	0	0.30103	0.60206	0	0.60206	0	0	0	0.30103	0	0	0.477121	0	0	0	0	0.30103	0	0	0.30103	0	0	0	0.778151	1.04139	1.43136	0.778151
Calocalanus pavo	Calanoida	0.106437	2	0	0	0	0	0	0	0	0	0	0	0	0	0	0	0.477121	0	0	0	0	0	0	0	0	0	0	2.716	0	0	0	0
Calocalanus plumulosus	Calanoida	0.169373	4	0	0	0	0	0	0	0	0	0	0	0	0	0	0.30103	0	0	0	1.74036	0	0	0	0	0.90309	0	0	2.13672	0	0	0	0
Calocalanus sp.	Calanoida	0.13654	4	0	0.60206	0	0	0	0	0	0	0	0	0	0	0	0	0	0	0	0	1.07918	0	0	0	0.69897	0	0	1.716	0	0	0	0
Candacia bipinnata	Calanoida	0.211469	2	0	2.76716	3.57692	0	0	0	0	0	0	0	0	0	0	0	0	0	0	0	0	0	0	0	0	0	0	0	0	0	0	0
Candacia bradyi	Calanoida	0.0433677	1	0	0	0	0	0	0	0	0	0	0	0	0	0	0	0	0	1.30103	0	0	0	0	0	0	0	0	0	0	0	0	0
Candacia catula	Calanoida	0.0850483	1	0	0	0	0	0	0	0	0	0	0	0	0	0	0	0	0	0	0	0	0	0	0	0	0	0	2.55145	0	0	0	0
Canthocalanus pauper	Calanoida	0.366077	7	0	0	0	0	0	0	0	0	0	0	0	0	0	0	1.20412	0	2.17898	1.74036	1.23045	0	0	0	0	0.69897	0	2	1.92942	0	0	0
Centropages abdominalis	Calanoida	1.63608	25	0.30103	2.95279	2.54033	3.74218	0.90309	3.98281	3.93556	2.60853	0.69897	1.69897	0	0.778151	0.30103	0.60206	0.69897	0.69897	0.477121	0	0	0	2.03743	3.56714	2.734	3.83257	0	0.477121	1.20412	2.3927	3.11193	2.80482
Centropages tenuiremis	Calanoida	0.37109	8	0	0	0	0	0	0.30103	0	0	3.90929	0.845098	0	0.30103	4.04387	0.954243	0.477121	0	0	0	0	0	0	0	0	0	0	0	0	0.30103	0	0
Clausocalanus jobei	Calanoida	0.0560414	2	0	0	0	0	0	0	0	0	0	0	0	0	0	0	0	0	0	0	0	0	0	0	0	1.20412	0	0	0.477121	0	0	0
Clausocalanus arcuicornis	Calanoida	0.0401373	2	0	0	0	0	0	0	0	0	0	0	0	0	0	0	0	0	0	0	0	0	0	0.60206	0	0	0	0	0.60206	0	0	0
Clausocalanus furcatus	Calanoida	0.922207	12	0	2.54531	0	0	0	0	0	0	0	0	0	0	1.4624	0	0.778151	0	3.02449	2.12385	2.58092	0	0.69897	3.70646	2.78817	2.57978	0	3.66172	1.716	0	0	0
Clausocalanus parapergens	Calanoida	0.039203	2	0	0.69897	0	0	0	0	0	0	0	0	0	0	0	0	0	0	0	0	0	0.477121	0	0	0	0	0	0	0	0	0	0
Clausocalanus paululus	Calanoida	0.0359727	1	0	1.07918	0	0	0	0	0	0	0	0	0	0	0	0	0	0	0	0	0	0	0	0	0	0	0	0	0	0	0	0
Clausocalanus pergens	Calanoida	0.0100343	1	0	0.30103	0	0	0	0	0	0	0	0	0	0	0	0	0	0	0	0	0	0	0	0	0	0	0	0	0	0	0	0
Cosmocalanus darwinii	Calanoida	0.420224	8	0	1.11394	0	0	0	0	0	0	0	0	0	0	1.34242	0	1.63347	0	1.72428	1.20412	1.5682	0	0	1.11394	0	0	0	2.90634	0	0	0	0
Ctenocalanus vanus	Calanoida	0.450363	9	3.05269	2.17319	0	1.34242	0.30103	2.68215	0	0	0	0	0	0	0	0	0	0	0	0	0	0	0	0	1.51851	0	0.30103	0	1.66276	0	0.477121	0
Euchaeta concinna	Calanoida	0.0259384	2	0	0	0	0	0	0	0	0	0	0	0	0	0	0	0	0	0	0.30103	0	0.477121	0	0	0	0	0	0	0	0	0	0
Euchaeta indica	Calanoida	0.023299	1	0	0	0	0	0	0	0	0	0	0	0	0	0	0	0	0	0.69897	0	0	0	0	0	0	0	0	0	0	0	0	0
Euchaeta plana	Calanoida	0.0333333	2	0	0	0	0	0	0	0	0	0	0	0	0	0	0	0	0	0	0	0.69897	0	0	0	0	0	0	0.30103	0	0	0	0
Euchaeta rimana	Calanoida	0.703038	13	0	1.81954	0	0	0	0	0	0	0	0	0	0	0	0	1.30103	1.30103	2.48572	2.14301	2.29667	0.477121	0.30103	0	2.01284	1.17609	2.42488	0	2.35218	0	1	0
Eurytemora pacifica	Calanoida	0.0959507	2	0	0	0	0	0	1.92428	0	0.954243	0	0	0	0	0	0	0	0	0	0	0	0	0	0	0	0	0	0	0	0	0	0
Labidocera acuta	Calanoida	0.403265	5	0	0	0	0	0	0	0	0	0	0	0	0	0	0	3.19285	2.43616	2.6561	1.98677	1.82607	0	0	0	0	0	0	0	0	0	0	0
Labidocera rotunda	Calanoida	0.113631	2	0	0	0	0	0	0	0	0	0	0	0	0	2.80686	0	0	0	0	0	0	0	0	0	0	0	0	0	0	0	0.60206	0
Paracalanus aculeatus	Calanoida	0.376268	6	0	0	0.30103	0	0	0	0	0	0	0	0	0	0	0	0	0	2.85309	2.80686	2.82737	2.19866	0.30103	0	0	0	0	0	0	0	0	0
Paracalanus denudatus	Calanoida	0.0100343	1	0	0	0	0	0	0	0	0	0	0	0	0	0	0	0	0	0.30103	0	0	0	0	0	0	0	0	0	0	0	0	0
Paracalanus gracilis	Calanoida	1.10665	14	2.33244	2.88138	0	0	0	0	0	0	0	0	0	0	0	0	0	0	4.13472	3.76313	3.7237	2.5611	1.25527	0.477121	3.53782	0.477121	3.39235	0.477121	3.88513	0	0.30103	0
Paracalanus indicus	Calanoida	0.447033	9	0	0	0	0	0	0	0	0	0	0	0	0	0	0	0.30103	0	2.58995	1.5563	1.30103	0	0.30103	0	2.19312	1.11394	0	2.59218	1.4624	0	0	0
Paracalanus parvus	Calanoida	0.24007	17	0	0	0.30103	0.30103	0	0	0	0	0.30103	0.30103	0.30103	0	0	0	0.477121	0	0	0.60206	0.30103	0.477121	0.30103	0.30103	0.477121	0.60206	0.60206	0	0.477121	0.778151	0.30103	0
Paracalanus tropicus	Calanoida	0.166837	3	1.70757	1.50515	0	0	0	0	0	0	0	0	0	0	0	0	0	0	0	0	0	0	0	0	0	0	1.79239	0	0	0	0	0
Paraeuchaeta elongata	Calanoida	0.0100343	1	0	0	0	0	0	0	0	0	0	0	0	0	0	0	0	0	0	0	0	0	0	0	0	0	0	0	0	0.30103	0	0
Paraeuchaeta russelli	Calanoida	0.0789739	3	0	0.954243	0	0	0	0	0	0	0	0	0	0	0	0	0	0	0	0	0	0	0	0	0.30103	0	0	0	1.11394	0	0	0
Pareucalanus attenuatus	Calanoida	0.071118	2	0	0	0	0	0	0	0	1.23045	0	0	0	0	0	0	0.90309	0	0	0	0	0	0	0	0	0	0	0	0	0	0	0
Pareucalanus sewelli	Calanoida	0.015904	1	0	0.477121	0	0	0	0	0	0	0	0	0	0	0	0	0	0	0	0	0	0	0	0	0	0	0	0	0	0	0	0
Parvocalanus crassirostris	Calanoida	0.0200687	1	0	0	0	0	0	0	0	0	0	0	0	0	0	0	0	0	0	0	0	0	0.60206	0	0	0	0	0	0	0	0	0
Pontella fera	Calanoida	0.0100343	1	0	0	0	0	0	0	0	0	0	0	0	0	0	0	0	0	0	0	0	0	0	0	0	0	0.30103	0	0	0	0	0
Pontellina plumata	Calanoida	0.059511	1	0	0	0	0	0	0	0	0	0	0	0	0	1.78533	0	0	0	0	0	0	0	0	0	0	0	0	0	0	0	0	0
Pontellopsis yamadae	Calanoida	0.152558	2	0	0	0	0	0	0	0	0	0	0	0	0	1.57978	0	0	0	0	2.99695	0	0	0	0	0	0	0	0	0	0	0	0
Pseudocalanus newmani	Calanoida	0.165945	5	0	0	0	0	0	0	0	1.85126	0.69897	0	0	0	0	0	0	0	0	0	0	0	0	0	0	0	0	0	0	1.82607	0.30103	0.30103
Pseudodiaptomus marinus	Calanoida	0.150968	4	0	0	0	0	0	0	0	0	0	0	1	0	0	0	0.845098	0	0	1.36173	0	0	1.32222	0	0	0	0	0	0	0	0	0
Pseudodiaptomus nihonkaiensis	Calanoida	0.323449	5	0	0	0	0	0	0	0	0	0	0	0	0	2.18752	0	0	0	0	1.70757	2.26482	3.24254	0	0	0	0	0	0	0	0.30103	0	0
Subeucalanus pileatus	Calanoida	0.186593	4	0	0	0	0	0	0	0	0	0	0	0	0	0	0	0	0	1.43136	2.21219	1.25527	0	0.69897	0	0	0	0	0	0	0	0	0
Subeucalanus subcrassus	Calanoida	0.213773	4	0	0	0	0	0	0	0	0	0	0	0	0	0	0	0.477121	0	1.5682	2.68664	1.68124	0	0	0	0	0	0	0	0	0	0	0
Temora discaudata	Calanoida	0.471378	6	0	0	0	0	0	0	0	0	0	0	0	0	0.954243	0	3.8772	1.76343	2.12385	2.47129	0	0	0	0	0	0	0	2.95134	0	0	0	0
Temora turbinata	Calanoida	0.261158	7	0	0	0	0	0	0	0	0	0	0	0	0	0	0	0	1.69897	0.69897	2.85248	0.90309	0.60206	0.778151	0	0	0	0	0.30103	0	0	0	0
Tortanus forcipatus	Calanoida	0.0590284	1	0	0	0	0	0	0	0	0	0	0	0	0	0	0	1.77085	0	0	0	0	0	0	0	0	0	0	0	0	0	0	0
Undinula vulgaris	Calanoida	0.342736	7	0	0	0	0	0	0	0	0	0	0	0	0.845098	0	0	1.43136	0	2.01703	0.845098	1.38021	0	0	2.3483	0	0	0	1.41497	0	0	0	0
Oithona davisae	Cyclopoida	0.220717	8	0	0	0	0	0	0	0	0	0	0	0	3.46315	0	1.17609	0	0	0	0.477121	0.30103	0	0	0	0	0	0	0	0.30103	0.30103	0.30103	0.30103
Cyclops vicinus	Cyclopoida	0.0318081	1	0	0	0	0	0	0	0	0.954243	0	0	0	0	0	0	0	0	0	0	0	0	0	0	0	0	0	0	0	0	0	0
Oithona attenuata	Cyclopoida	0.0837294	1	0	0	0	0	0	0	0	0	0	0	0	0	0	0	0	0	0	0	0	0	0	0	0	0	0	2.51188	0	0	0	0
Oithona simplex	Cyclopoida	0.0100343	1	0	0	0	0	0	0	0	0	0	0	0	0	0	0	0	0	0	0	0	0	0	0	0	0	0	0.30103	0	0	0	0
Oithonidae sp.	Cyclopoida	0.0100343	1	0	0.30103	0	0	0	0	0	0	0	0	0	0	0	0	0	0	0	0	0	0	0	0	0	0	0	0	0	0	0	0
Amonardia coreana	Harpacticoida	0.105158	3	0	0.60206	0	0	0	0	0	0	0	0	0	0	0	0	0	0	0	0	0	0	0	0	1.23045	0	1.32222	0	0	0	0	0
Clytemnestridae sp.	Harpacticoida	0.330536	5	0	0	0	0	2.59106	0	0	0	0	0	0	0	0	0	0	0	0	0	0	0	0	0	0.30103	0	2.65321	0	0	0	2.31387	2.0569
Dactylopusia pauciarticulata	Harpacticoida	0.0577465	1	0	0	0	0	1.73239	0	0	0	0	0	0	0	0	0	0	0	0	0	0	0	0	0	0	0	0	0	0	0	0	0
Diosaccus ezoensis	Harpacticoida	0.0401373	1	0	1.20412	0	0	0	0	0	0	0	0	0	0	0	0	0	0	0	0	0	0	0	0	0	0	0	0	0	0	0	0
Eudactylopus spectabilis	Harpacticoida	0.0514689	1	0	0	0	0	0	0	0	1.54407	0	0	0	0	0	0	0	0	0	0	0	0	0	0	0	0	0	0	0	0	0	0
Eudactylopus yokjidoensis	Harpacticoida	0.745251	9	3.38507	3.25959	0	3.1878	3.31048	1.38021	2.82543	3.07445	0	0	0	0	0	0	0	0.30103	0	0	0	0	0	0	0	0	0	0	0	0	0	1.63347
Macrosetella gracilis	Harpacticoida	0.147351	2	0	2.42488	0	0	0	0	0	0	0	0	0	0	0	0	0	0	0	0	0	0	0	0	0	1.99564	0	0	0	0	0	0
Rhynchothalestris helgolandica	Harpacticoida	0.101221	2	0	0	0	0	0	0	0	0	0	0	0	0	0	0	0	0	0	0	0	0	0	0	0	0	1.50515	0	0	0	1.53148	0
Monstrilla sp.	Monstriloida	0.261921	4	0	0	0.30103	0	3.56194	0	0	0	0	0	0	0	0	0	0	0	0	3.69364	0	0	0	0	0	0	0	0.30103	0	0	0	0
Conchyliurus quintus	Poecilostomatoida	0.046007	3	0	0	0	0	0	0	0	0	0	0	0	0	0	0	0	0	0	0.778151	0	0	0.30103	0	0	0	0	0.30103	0	0	0	0
Oncaea media	Poecilostomatoida	0.350075	7	1.53148	0	0	0	0	0	0	0	0	0	0	0	0	0	0	0	1.32222	0	0.30103	0	0	0	1.79934	1.86332	2.08279	1.60206	0	0	0	0
Oncaea venusta	Poecilostomatoida	0.253003	8	0	0.69897	0.30103	0	0.30103	0	0	0	0	0	0	0	0	0	0	0	0	0	1.97772	0	0	0	0.69897	0	2.10721	0	0	0.30103	1.20412	0

## Sheet: Supplemental Table S8
Table S8. Comparison of metabarcoding data with the national list of marine species (NLMS).
Group	Total Zooplankton	National List of Marine Species (O/X)	Common species	Same genus in NLMS		Total Abundance (read count)	Average abundance
				Presence of COI DB	Absence of COI DB
Candidate_ivaders	Balanodytes mitis	X	O	-	-	1316	43.8667
Candidate_ivaders	Clytemnestridae sp.	X	O	-	-	1157	38.5667
Candidate_ivaders	Peltogaster sp.	X	O	-	-	1130	37.6667
Candidate_ivaders	Acrocalanus gracilis	Genus Acrocalanus	X	Acrocalanus gibber, A. monachus	-	218	7.26667
Candidate_ivaders	Aurelia coerulea	Genus Aurelia	X	Aurelia aurita, A. limbata	-	89	2.96667
Candidate_ivaders	Bugula tsunamiensis	Genus Bugula	X	Bugula neritina, B. robusta, B. subglobosa, B. umbelliformis	-	70	2.33333
Candidate_ivaders	Capitella teleta	Genus Capitella	X	Capitella capitata	-	2	0.0666667
Candidate_ivaders	Ciona robusta	Genus Ciona	X	Ciona intestinalis	-	12	0.4
Candidate_ivaders	Cladonema pacificum	Genus Cladonema	X	Cladonema radiatum	-	7	0.233333
Candidate_ivaders	Clasocalanus jobei	Genus Clausocalanus	X	Clasocalanus farrani, C. furcatus, C. pergens	-	17	0.566667
Candidate_ivaders	Clausocalanus parapergens	Genus Clausocalanus	X	Clasocalanus farrani, C. furcatus, C. pergens	-	6	0.2
Candidate_ivaders	Clausocalanus paululus	Genus Clausocalanus	X	Clasocalanus farrani, C. furcatus, C. pergens	-	11	0.366667
Candidate_ivaders	Boasia chierchiae (Creseis chierchiae)	Genus Creseis	X	Creseis clava, C. conica, C. virgula	-	202	6.73333
Candidate_ivaders	Hyperioides sibaginis	Genus Hyperioides	X	Hyperioides longipes, Hyperia galba	-	1	0.0333333
Candidate_ivaders	Myrianida pentadentata	Genus Myrianida	X	Myrianida convolata, M. pachycera	-	31	1.03333
Candidate_ivaders	Notocomplana hagiyai	Genus Notocomplana	X	Notocomplana koreana	-	142	4.73333
Candidate_ivaders	Notocomplana septentrionalis	Genus Notocomplana	X	Notocomplana koreana	-	1	0.0333333
Candidate_ivaders	Ostrea stentina	Genus Ostrea	X	Ostrea circumpicta, O. denselamellosa, O. futamiensis	-	8	0.266667
Candidate_ivaders	Paracalanus denudatus	Genus Paracalanus	X	Paracalanus aculeatus, P. gracilis, P. indicus, P. intermedius, P. parvus	-	1	0.0333333
Candidate_ivaders	Paracalanus tropicus	Genus Paracalanus	X	Paracalanus aculeatus, P. gracilis, P. indicus, P. intermedius, P. parvus	-	142	4.73333
Candidate_ivaders	Pareucalanus sewelli	Genus Pareucalanus	X	Pareucalanus attenatus, Eucalanus bungii	-	2	0.0666667
Candidate_ivaders	Phoronis embryolabi	Genus Phoronis	X	Phoronis australis	-	1	0.0333333
Candidate_ivaders	Subeucalanus pileatus	Genus Subeucalanus	X	Subeucalanus crassus, S. mucronatus, S. subcrassus, S. subtenuis	-	209	6.96667
Candidate_ivaders	Ascidiella aspersa	X	X	-	-	16	0.533333
Candidate_ivaders	Bistolida kieneri	X	X	-	-	50	1.66667
Candidate_ivaders	Forskalia tholoides	X	X	-	-	3	0.1
Candidate_ivaders	Geryonia proboscidalis	X	X	-	-	17	0.566667
Candidate_ivaders	Lensia campanella	X	X	-	-	4	0.133333
Candidate_ivaders	Macrothrix sp.	X	X	-	-	1	0.0333333
Candidate_ivaders	Nanomia bijuga	X	X	-	-	20	0.666667
Candidate_ivaders	Peltogaster lineata	X	X	-	-	12	0.4
Candidate_ivaders	Philodina sp.	X	X	-	-	2	0.0666667
Candidate_ivaders	Placida dendritica	X	X	-	-	452	15.0667
Candidate_ivaders	Planocera multitentaculata	X	X	-	-	2	0.0666667
Candidate_ivaders	Pocillopora damicornis	X	X	-	-	1	0.0333333
Candidate_ivaders	Polycera hedgpethi	X	X	-	-	2	0.0666667
Candidate_ivaders	Protosuberites denhartogi	X	X	-	-	26	0.866667
Candidate_ivaders	Rhynchothalestris helgolandica	X	X	-	-	64	2.13333
Candidate_ivaders	Parasacculina yatsui (Sacculina yatsui)	X	X	-	-	5	0.166667
Candidate_ivaders	Cylista lacerata (Sagartiogeton laceratus)	X	X	-	-	15	0.5
Candidate_ivaders	Sergestes atlanticus	X	X	-	-	1	0.0333333
Candidate_ivaders	Comoplana pusilla (Stylochoplana pusilla)	X	X	-	-	69	2.3
Candidate_ivaders	Sugiura chengshanense	X	X	-	-	10	0.333333
Candidate_ivaders	Timea sp.	X	X	-	-	80	2.66667
Candidate_ivaders	Tomopteris sp.	X	X	-	-	53	1.76667
Candidate_ivaders	Tubulanidae sp.	X	X	-	-	1	0.0333333
Candidate_misannotated	Amphibalanus cirratus	Genus Amphibalanus	X	Amphibalanus amphitrite, A. eburneus, A. improvisus, A. reticulatus	Amphibalanus poecilotheca	43	1.43333
Candidate_misannotated	Aplysiopsis minor	Genus Aplysiopsis	X	-	Aplysiopsis nigra	4	0.133333
Candidate_misannotated	Botrylloides diegensis	Genus Botrylloides	X	Botrylloides magnicoecum, B. violaceus; Botryllus persipicuum, B. primigenus, B. schlosseri	Botryllus tuberatus	171	5.7
Candidate_misannotated	Campanularia hincksii	Genus Campanularia	X	Campanularia caliculata, C. crenata, C. everta	Campanularia groenlandica, C. platycarpa	27	0.9
Candidate_misannotated	Clytia elsaeoswaldae	Genus Clytia	X	Clytia gracilis, C. hemisphaerica, C. johnstoni	Clytia edwardsi	6	0.2
Candidate_misannotated	Dendostrea frons	Genus Dendostrea	X	-	Dendostrea folia	118	3.93333
Candidate_misannotated	Didemnum vexillum	Genus Didemnum	X	Didemnum candidum, D. moseleyi, D. pardum, D. translucidum	Didemnum apersum, D. aspiculatum	22	0.733333
Candidate_misannotated	Diplosoma listerianum	Genus Diplosoma	X	-	Diplosoma macdonaldi	104	3.46667
Candidate_misannotated	Lestrigonus bengalensis	Genus Lestrigonus	X	-	Lestrigonus latissimus	6	0.2
Candidate_misannotated	Biflustra grandicella (Membranipora grandicella)	Genus Membranipora	X	Biflustra perfragilis	Membranipora villosa, Biflustra irregulata, B. okadai	1	0.0333333
Candidate_misannotated	Nassarius hepaticus	Genus Nassarius	X	Nassarius babylonicus, N. conoidalis, N. fraterculus, N. glans, N. livescens, N. noguchii, N. sinusigerus, N. siquijorensis, N. splendidulus, N. sufflatus, N. variciferus	Nassarius castus, N. fratercula hiradoensis, N. fratercula hypolia, N. multigranosus, N. praematuratus, N. reeveanus	61	2.03333
Candidate_misannotated	Nassarius succinctus	Genus Nassarius	X	Nassarius babylonicus, N. conoidalis, N. fraterculus, N. glans, N. livescens, N. noguchii, N. sinusigerus, N. siquijorensis, N. splendidulus, N. sufflatus, N. variciferus	Nassarius castus, N. fratercula hiradoensis, N. fratercula hypolia, N. multigranosus, N. praematuratus, N. reeveanus	67	2.23333
Candidate_misannotated	Nipponomysella subtruncata	Genus Nipponomysella	X	Nipponomysella oblongata	Nipponomysella obesa	7	0.233333
Candidate_misannotated	Octopus variabilis	Genus Octopus	X	Octopus hongkongensis, O. longispadiceus, O. minor, O. vulgaris	Octopus yendoi	5	0.166667
Candidate_misannotated	Parasabella aberrans	Genus Parasabella	X	-	Parasabella albicans	338	11.2667
Candidate_misannotated	Perinereis aibuhitensis	Genus Perinereis	X	Perinereis euiini, P. mictodonta, P. nuntia, P. wilsoni; Nereis dennamensis, N. heterocirrata, N. multignatha, N. vexillosa, N. zonata	Perinereis linea, Nereis longior, N. neoneanthes, N. nichdlsi, N. pelagica, N. surugaense	8	0.266667
Candidate_misannotated	Schizaster doederleini (Paraster doedeleini)	Genus Schizaster	O	-	Schizaster lacunosns	38905	1296.83
Candidate_misannotated	Spatangus multispinus	Genus Spatangus	X	-	Spatangus luetkeni	1	0.0333333
fresh	Cyclops vicinus	Fresh water	X	-	-	8	0.266667
within NLMS	Acartia erythraea	O	O	-	-	1790	59.6667
within NLMS	Acartia negligens	O	O	-	-	17509	583.633
within NLMS	Acartia omorii	O	O	-	-	86628	2887.6
within NLMS	Acartia steueri	O	O	-	-	25374	845.8
within NLMS	Amphibalanus amphitrite	O	O	-	-	47034	1567.8
within NLMS	Amphibalanus improvisus	O	O	-	-	1492	49.7333
within NLMS	Balanus trigonus	O	O	-	-	33839	1127.97
within NLMS	Belzebub intermedius	O	O	-	-	7172	239.067
within NLMS	Calocalanus pavo	O	O	-	-	521	17.3667
within NLMS	Candacia bipinnata	O	O	-	-	4358	145.267
within NLMS	Capitulum mitella	O	O	-	-	1064	35.4667
within NLMS	Caprella penantis	O	O	-	-	1338	44.6
within NLMS	Centropages abdominalis	O	O	-	-	38812	1293.73
within NLMS	Centropages tenuiremis	O	O	-	-	19195	639.833
within NLMS	Chthamalus challengeri	O	O	-	-	133026	4434.2
within NLMS	Clausocalanus furcatus	O	O	-	-	12673	422.433
within NLMS	Cosmocalanus darwinii	O	O	-	-	995	33.1667
within NLMS	Magallana gigas (Crassostrea gigas)	O	O	-	-	1669	55.6333
within NLMS	Crepidula sp.	O	O	-	-	2454	81.8
within NLMS	Ctenocalanus vanus	O	O	-	-	1858	61.9333
within NLMS	Diphyes chamissonis	O	O	-	-	7838	261.267
within NLMS	Elaphognathia sugashimaensis	O	O	-	-	1257	41.9
within NLMS	Eudactylopus yokjidoensis	O	O	-	-	9746	324.867
within NLMS	Euphausia pacifica	O	O	-	-	13066	435.533
within NLMS	Evadne nordmanni	O	O	-	-	58132	1937.73
within NLMS	Fistulobalanus albicostatus	O	O	-	-	4957	165.233
within NLMS	Heliocidaris crassispina	O	O	-	-	3490	116.333
within NLMS	Hemicentrotus pulcherrimus	O	O	-	-	3310	110.333
within NLMS	Labidocera acuta	O	O	-	-	2444	81.4667
within NLMS	Labidocera rotunda	O	O	-	-	643	21.4333
within NLMS	Liriope tetraphylla	O	O	-	-	19670	655.667
within NLMS	Lirularia iridescens	O	O	-	-	526	17.5333
within NLMS	Membranipora villosa (Membranipora serrilamella)	O	O	-	-	720	24
within NLMS	Mitrella bicincta	O	O	-	-	3163	105.433
within NLMS	Monstrilla sp.	O	O	-	-	8586	286.2
within NLMS	Notocomplana koreana	O	O	-	-	1357	45.2333
within NLMS	Obelia dichotoma	O	O	-	-	3572	119.067
within NLMS	Oithona davisae	O	O	-	-	2925	97.5
within NLMS	Ophiopholis mirabilis	O	O	-	-	1244	41.4667
within NLMS	Ophiuroglypha kinbergi (Ophiura kinbergi)	O	O	-	-	8875	295.833
within NLMS	Ostrea circumpicta	O	O	-	-	484	16.1333
within NLMS	Paracalanus aculeatus	O	O	-	-	2182	72.7333
within NLMS	Paracalanus gracilis	O	O	-	-	39675	1322.5
within NLMS	Perforatus perforatus	O	O	-	-	27210	907
within NLMS	Phascolosoma albolineatum	O	O	-	-	1054	35.1333
within NLMS	Platynereis bicanaliculata	O	O	-	-	2370	79
within NLMS	Pleopis polyphemoides	O	O	-	-	18037	601.233
within NLMS	Podon leuckartii	O	O	-	-	2379	79.3
within NLMS	Polydora haswelli	O	O	-	-	966	32.2
within NLMS	Pontellopsis yamadae	O	O	-	-	1029	34.3
within NLMS	Pseudodiaptomus nihonkaiensis	O	O	-	-	2134	71.1333
within NLMS	Reishia clavigera	O	O	-	-	2780	92.6667
within NLMS	Ferosagitta robusta (Sagitta robusta)	O	O	-	-	442	14.7333
within NLMS	Subeucalanus subcrassus	O	O	-	-	570	19
within NLMS	Temnopleurus hardwickii	O	O	-	-	814	27.1333
within NLMS	Temnopleurus toreumaticus	O	O	-	-	2267	75.5667
within NLMS	Temora discaudata	O	O	-	-	8921	297.367
within NLMS	Temora turbinata	O	O	-	-	780	26
within NLMS	Tetraclita japonica	O	O	-	-	1308	43.6
within NLMS	Watersipora subtorquata	O	O	-	-	1551	51.7
within NLMS	Acanthochitona rubrolineata	O	X	-	-	6	0.2
within NLMS	Acartia hudsonica	O	X	-	-	805	26.8333
within NLMS	Acartia pacifica	O	X	-	-	80	2.66667
within NLMS	Achelia bituberculata	O	X	-	-	17	0.566667
within NLMS	Alpheus digitalis	O	X	-	-	7	0.233333
within NLMS	Amonardia coreana	O	X	-	-	39	1.3
within NLMS	Amphibalanus eburneus	O	X	-	-	352	11.7333
within NLMS	Amphibalanus reticulatus	O	X	-	-	26	0.866667
within NLMS	Aphelasterias japonica	O	X	-	-	16	0.533333
within NLMS	Aplysia kurodai	O	X	-	-	4	0.133333
within NLMS	Aplysia oculifera	O	X	-	-	108	3.6
within NLMS	Aplysia parvula	O	X	-	-	59	1.96667
within NLMS	Apostichopus japonicus	O	X	-	-	370	12.3333
within NLMS	Arcuatula senhousia	O	X	-	-	7	0.233333
within NLMS	Assiminea hiradoensis	O	X	-	-	5	0.166667
within NLMS	Asterias amurensis	O	X	-	-	3	0.1
within NLMS	Astropecten polyacanthus	O	X	-	-	50	1.66667
within NLMS	Atrina pectinata	O	X	-	-	55	1.83333
within NLMS	Azumapecten farreri	O	X	-	-	20	0.666667
within NLMS	Barentsia discreta	O	X	-	-	143	4.76667
within NLMS	Botryllus schlosseri	O	X	-	-	12	0.4
within NLMS	Bougainvillia muscus	O	X	-	-	35	1.16667
within NLMS	Brissus agassizii	O	X	-	-	66	2.2
within NLMS	Bugula neritina	O	X	-	-	17	0.566667
within NLMS	Calanus sinicus	O	X	-	-	66	2.2
within NLMS	Calocalanus plumulosus	O	X	-	-	198	6.6
within NLMS	Calocalanus sp.	O	X	-	-	69	2.3
within NLMS	Candacia bradyi	O	X	-	-	19	0.633333
within NLMS	Candacia catula	O	X	-	-	355	11.8333
within NLMS	Canthocalanus pauper	O	X	-	-	422	14.0667
within NLMS	Cavolinia uncinata	O	X	-	-	81	2.7
within NLMS	Cellana toreuma	O	X	-	-	2	0.0666667
within NLMS	Charybdis (Gonioneptunus) bimaculata	O	X	-	-	95	3.16667
within NLMS	Tegula kusairo (Chlorostoma lischkei)	O	X	-	-	7	0.233333
within NLMS	Tegula turbinata (Chlorostoma turbinatum)	O	X	-	-	64	2.13333
within NLMS	Clausocalanus arcuicornis	O	X	-	-	6	0.2
within NLMS	Clausocalanus pergens	O	X	-	-	1	0.0333333
within NLMS	Clytia gracilis	O	X	-	-	312	10.4
within NLMS	Conchyliurus quintus	O	X	-	-	7	0.233333
within NLMS	Dactylopusia pauciarticulata	O	X	-	-	53	1.76667
within NLMS	Dendostrea sandvichensis	O	X	-	-	56	1.86667
within NLMS	Dendrodoris fumata	O	X	-	-	13	0.433333
within NLMS	Diadumene lineata	O	X	-	-	5	0.166667
within NLMS	Diogenes edwardsii	O	X	-	-	11	0.366667
within NLMS	Diosaccus ezoensis	O	X	-	-	15	0.5
within NLMS	Diphyes dispar	O	X	-	-	3	0.1
within NLMS	Echinocardium cordatum	O	X	-	-	27	0.9
within NLMS	Echinolittorina radiata	O	X	-	-	2	0.0666667
within NLMS	Ergalatax contracta	O	X	-	-	232	7.73333
within NLMS	Euchaeta concinna	O	X	-	-	3	0.1
within NLMS	Euchaeta indica	O	X	-	-	4	0.133333
within NLMS	Euchaeta plana	O	X	-	-	5	0.166667
within NLMS	Euchaeta rimana	O	X	-	-	1360	45.3333
within NLMS	Euconchoecia sp.	O	X	-	-	454	15.1333
within NLMS	Eudactylopus spectabilis	O	X	-	-	34	1.13333
within NLMS	Eurytemora pacifica	O	X	-	-	91	3.03333
within NLMS	Fraseroscyphus hozawai	O	X	-	-	2	0.0666667
within NLMS	Glebocarcinus amphioetus	O	X	-	-	2	0.0666667
within NLMS	Glossaulax reiniana	O	X	-	-	1	0.0333333
within NLMS	Gyge ovalis	O	X	-	-	121	4.03333
within NLMS	Halichondria panicea	O	X	-	-	9	0.3
within NLMS	Halichondria sp.	O	X	-	-	18	0.6
within NLMS	Halocynthia roretzi	O	X	-	-	2	0.0666667
within NLMS	Hemigrapsus sanguineus	O	X	-	-	2	0.0666667
within NLMS	Heteromastus sp.	O	X	-	-	12	0.4
within NLMS	Homoiodoris japonica	O	X	-	-	3	0.1
within NLMS	Hydroides ezoensis	O	X	-	-	54	1.8
within NLMS	Hypselodoris festiva	O	X	-	-	33	1.1
within NLMS	Ibla cumingi	O	X	-	-	292	9.73333
within NLMS	Jassa marmorata	O	X	-	-	3	0.1
within NLMS	Jassa slatteryi	O	X	-	-	707	23.5667
within NLMS	Leucosia anatum	O	X	-	-	217	7.23333
within NLMS	Leukoma jedoensis	O	X	-	-	19	0.633333
within NLMS	Littorina brevicula	O	X	-	-	54	1.8
within NLMS	Lucifer sp.	O	X	-	-	437	14.5667
within NLMS	Luidia quinaria	O	X	-	-	251	8.36667
within NLMS	Macrosetella gracilis	O	X	-	-	363	12.1
within NLMS	Mactra sp.	O	X	-	-	117	3.9
within NLMS	Megabalanus rosa	O	X	-	-	748	24.9333
within NLMS	Menaethius monoceros	O	X	-	-	6	0.2
within NLMS	Mesocentrotus nudus	O	X	-	-	16	0.533333
within NLMS	Modiolus comptus	O	X	-	-	1	0.0333333
within NLMS	Monodonta labio	O	X	-	-	1	0.0333333
within NLMS	Monodonta perplexa	O	X	-	-	2	0.0666667
within NLMS	Munna japonica	O	X	-	-	6	0.2
within NLMS	Myrianida convoluta	O	X	-	-	23	0.766667
within NLMS	Mytilisepta virgata	O	X	-	-	6	0.2
within NLMS	Mytilus galloprovincialis	O	X	-	-	63	2.1
within NLMS	Nectoneanthes oxypoda	O	X	-	-	31	1.03333
within NLMS	Notomastus koreanus	O	X	-	-	11	0.366667
within NLMS	Obelia bidentata	O	X	-	-	1	0.0333333
within NLMS	Obelia geniculata	O	X	-	-	35	1.16667
within NLMS	Oithona attenuata	O	X	-	-	324	10.8
within NLMS	Oithona simplex	O	X	-	-	1	0.0333333
within NLMS	Oithonidae sp.	O	X	-	-	1	0.0333333
within NLMS	Oncaea media	O	X	-	-	347	11.5667
within NLMS	Oncaea venusta	O	X	-	-	247	8.23333
within NLMS	Oratosquilla oratoria	O	X	-	-	1	0.0333333
within NLMS	Oscarella sp.	O	X	-	-	1	0.0333333
within NLMS	Oulastrea crispata	O	X	-	-	225	7.5
within NLMS	Paracalanus indicus	O	X	-	-	1029	34.3
within NLMS	Paracalanus parvus	O	X	-	-	31	1.03333
within NLMS	Paraeuchaeta elongata	O	X	-	-	1	0.0333333
within NLMS	Paraeuchaeta russelli	O	X	-	-	21	0.7
within NLMS	Pareucalanus attenuatus	O	X	-	-	23	0.766667
within NLMS	Parvocalanus crassirostris	O	X	-	-	3	0.1
within NLMS	Patiria pectinifera	O	X	-	-	8	0.266667
within NLMS	Peasiella habei	O	X	-	-	95	3.16667
within NLMS	Penilia avirostris	O	X	-	-	294	9.8
within NLMS	Perophora japonica	O	X	-	-	7	0.233333
within NLMS	Phoronis australis	O	X	-	-	3	0.1
within NLMS	Polydora hoplura	O	X	-	-	80	2.66667
within NLMS	Pontella fera	O	X	-	-	1	0.0333333
within NLMS	Pontellina plumata	O	X	-	-	60	2
within NLMS	Pseudocalanus newmani	O	X	-	-	142	4.73333
within NLMS	Pseudoctomeris sulcata	O	X	-	-	306	10.2
within NLMS	Pseudodiaptomus marinus	O	X	-	-	57	1.9
within NLMS	Pyromaia tuberculata	O	X	-	-	69	2.3
within NLMS	Rapana bezoar	O	X	-	-	12	0.4
within NLMS	Reishia luteostoma	O	X	-	-	57	1.9
within NLMS	Reticunassa festiva	O	X	-	-	4	0.133333
within NLMS	Rhopalonema velatum	O	X	-	-	1	0.0333333
within NLMS	Ruditapes philippinarum	O	X	-	-	136	4.53333
within NLMS	Saccostrea cuccullata (Saccostrea cucullata)	O	X	-	-	5	0.166667
within NLMS	Saccostrea kegaki	O	X	-	-	21	0.7
within NLMS	Flaccisagitta enflata (Sagitta enflata)	O	X	-	-	173	5.76667
within NLMS	Saxidomus purpurata	O	X	-	-	42	1.4
within NLMS	Sclerodactyla multipes	O	X	-	-	187	6.23333
within NLMS	Septifer bilocularis	O	X	-	-	40	1.33333
within NLMS	Siphonaria japonica	O	X	-	-	60	2
within NLMS	Siphonaria sirius	O	X	-	-	1	0.0333333
within NLMS	Siphonosoma cumanense	O	X	-	-	10	0.333333
within NLMS	Sthenoteuthis oualaniensis	O	X	-	-	13	0.433333
within NLMS	Styela plicata	O	X	-	-	2	0.0666667
within NLMS	Temnotrema sculptum	O	X	-	-	92	3.06667
within NLMS	Thalamita sima	O	X	-	-	102	3.4
within NLMS	Thalia democratica	O	X	-	-	2	0.0666667
within NLMS	Tortanus forcipatus	O	X	-	-	58	1.93333
within NLMS	Trachysalambria curvirostris	O	X	-	-	101	3.36667
within NLMS	Undinula vulgaris	O	X	-	-	411	13.7
within NLMS	Watasenia scintillans	O	X	-	-	3	0.1
within NLMS	Xenostrobus atratus	O	X	-	-	38	1.26667
