# Supplementary material for: Zooplankton diversity monitoring strategy for the urban coastal region using metabarcoding analysis
Source: Sci Rep. 2021 Dec 21;11:24339. doi: 10.1038/s41598-021-03656-3 (PMC8692418; doi:10.1038/s41598-021-03656-3)
Supplement: Supplementary file 3 — Supplementary Information. [file 41598_2021_3656_MOESM3_ESM.txt]

Contrast: g1_g2 

                                                  average        sd  ratio     ava    avb  cumsum       p  
Pleopis polyphemoides                           0.0325160 0.0095623 3.4004 0.19975 7.7636 0.04479 0.09091 .
Balanus trigonus                                0.0213032 0.0123330 1.7273 1.99589 6.3425 0.07413 0.09091 .
Centropages abdominalis                         0.0195174 0.0106419 1.8340 6.12818 1.8283 0.10101 0.09091 .
Evadne nordmanni                                0.0194017 0.0123202 1.5748 6.37643 2.3145 0.12773 0.27273  
Eudactylopus sp. 1 DHC-2018                     0.0191640 0.0138362 1.3851 4.61700 0.0000 0.15413 0.09091 .
Podon leuckartii                                0.0172118 0.0094952 1.8127 4.04983 0.0000 0.17783 0.18182  
Membranipora serrilamella                       0.0164031 0.0099896 1.6420 0.00000 3.8961 0.20042 0.09091 .
Acartia steueri                                 0.0162884 0.0131332 1.2402 4.09918 2.0560 0.22286 0.45455  
Mitrella bicincta                               0.0157726 0.0080304 1.9641 3.88257 0.0000 0.24458 0.09091 .
Crassostrea gigas                               0.0157640 0.0105276 1.4974 0.00000 3.9280 0.26630 0.09091 .
Centropages tenuiremis                          0.0132893 0.0178261 0.7455 0.12603 2.9101 0.28460 0.09091 .
Chthamalus challengeri                          0.0132673 0.0114181 1.1620 6.33003 7.5509 0.30287 1.00000  
Hemicentrotus pulcherrimus                      0.0129708 0.0099336 1.3057 3.12843 1.3628 0.32074 0.27273  
Euphausia pacifica                              0.0126015 0.0119519 1.0544 3.19583 0.5199 0.33809 0.45455  
Obelia dichotoma                                0.0113753 0.0070214 1.6201 2.19539 3.1030 0.35376 0.45455  
Peltogaster sp. 3 JJ-2019                       0.0111830 0.0095062 1.1764 1.68076 2.5867 0.36916 0.18182  
Apostichopus japonicus                          0.0109616 0.0107795 1.0169 0.16289 2.4845 0.38426 0.09091 .
Jassa slatteryi                                 0.0108527 0.0109392 0.9921 0.06301 2.6313 0.39921 0.09091 .
Polydora haswelli                               0.0108382 0.0112021 0.9675 0.00000 2.7545 0.41414 0.09091 .
Armatoglyptes mitis                             0.0107636 0.0107153 1.0045 0.56106 2.3653 0.42896 0.09091 .
Reishia clavigera                               0.0107575 0.0114781 0.9372 0.06301 2.6651 0.44378 0.09091 .
Ophiura kinbergi                                0.0099677 0.0062296 1.6000 2.39561 4.0549 0.45751 1.00000  
Crepidula cf. onyx RC                           0.0099041 0.0109159 0.9073 1.79060 1.5886 0.47115 0.90909  
Ruditapes philippinarum                         0.0097336 0.0060756 1.6021 0.06301 2.4389 0.48456 0.09091 .
Penilia avirostris                              0.0094092 0.0101175 0.9300 0.00000 2.3227 0.49752 0.09091 .
Acartia hudsonica                               0.0092877 0.0073266 1.2677 2.47341 0.5995 0.51031 0.36364  
Peasiella habei                                 0.0090969 0.0065973 1.3789 0.00000 2.2405 0.52284 0.09091 .
Diplosoma listerianum                           0.0088707 0.0057225 1.5502 0.35380 2.0907 0.53505 0.09091 .
Ctenocalanus vanus                              0.0084375 0.0107740 0.7831 2.09925 0.0000 0.54668 0.45455  
Acartia omorii                                  0.0084149 0.0062886 1.3381 7.34826 6.7947 0.55827 1.00000  
Botrylloides diegensis                          0.0083740 0.0080360 1.0421 0.49824 2.0556 0.56980 0.09091 .
Fistulobalanus albicostatus                     0.0083275 0.0147322 0.5653 0.00000 1.7175 0.58127 0.09091 .
Peltogaster sp. ex Areopaguristes japonicus_192 0.0081608 0.0067461 1.2097 0.44593 2.0438 0.59251 0.09091 .
Cyclops kikuchii                                0.0081138 0.0128778 0.6301 0.18904 1.9935 0.60368 0.09091 .
Watersipora subtorquata                         0.0080858 0.0129697 0.6234 0.18904 1.8347 0.61482 0.09091 .
Balanidae sp. 200216_07_A                       0.0080333 0.0050214 1.5998 5.46230 6.4223 0.62589 1.00000  
Ostrea circumpicta                              0.0079803 0.0100259 0.7960 0.00000 1.9769 0.63688 0.09091 .
Notocomplana hagiyai                            0.0075461 0.0079035 0.9548 0.00000 1.7289 0.64727 0.09091 .
Amphibalanus amphitrite                         0.0074664 0.0111585 0.6691 0.06301 1.7597 0.65755 1.00000  
Ophiopholis mirabilis                           0.0073686 0.0092128 0.7998 1.80692 0.0000 0.66770 0.45455  
Euconchoecia cf. chierchiae S15-D7              0.0070025 0.0054778 1.2783 1.95287 0.4024 0.67735 0.36364  
Clytia gracilis                                 0.0067431 0.0064510 1.0453 1.48780 0.9517 0.68664 0.36364  
Luidia quinaria                                 0.0067074 0.0088489 0.7580 0.00000 1.7259 0.69587 0.09091 .
Tetraclita japonica                             0.0064812 0.0114275 0.5672 0.00000 1.6860 0.70480 0.09091 .
Clytemnestridae sp. MW-2008                     0.0061680 0.0102872 0.5996 1.45729 0.0000 0.71330 0.45455  
Astropecten polyacanthus                        0.0058192 0.0044509 1.3074 0.00000 1.4325 0.72131 0.09091 .
Candacia bipinnata                              0.0056502 0.0128162 0.4409 1.32798 0.0000 0.72909 0.36364  
Timea sp. G303973                               0.0055710 0.0072747 0.7658 0.06301 1.3638 0.73677 0.09091 .
Capitulum mitella                               0.0053291 0.0093960 0.5672 0.00000 1.3863 0.74411 0.18182  
Calanus sinicus                                 0.0051101 0.0040029 1.2766 1.33092 0.1733 0.75114 0.09091 .
Didemnum vexillum                               0.0049492 0.0050609 0.9779 0.00000 1.2354 0.75796 0.09091 .
Megabalanus rosa                                0.0049208 0.0071353 0.6896 0.00000 1.1796 0.76474 0.81818  
Thalamita sima                                  0.0048570 0.0085730 0.5665 0.00000 1.1587 0.77143 0.09091 .
Oulastrea crispata                              0.0046872 0.0082696 0.5668 0.00000 1.1562 0.77788 0.36364  
Pseudocalanus newmani                           0.0046549 0.0059939 0.7766 0.89579 0.4024 0.78430 0.36364  
Aurelia coerulea                                0.0046271 0.0070135 0.6597 1.01217 0.0000 0.79067 0.27273  
Saxidomus purpuratus                            0.0045854 0.0052734 0.8695 0.00000 1.1193 0.79698 0.09091 .
Paracalanus gracilis                            0.0045114 0.0090841 0.4966 1.15440 0.0000 0.80320 1.00000  
Azumapecten farreri                             0.0044664 0.0047950 0.9315 0.00000 1.1250 0.80935 0.09091 .
Bugula tsunamiensis                             0.0044522 0.0078586 0.5665 0.00000 1.0621 0.81548 0.09091 .
Temnotrema sculptum                             0.0042309 0.0064658 0.6544 0.39950 0.6412 0.82131 0.09091 .
Obelia geniculata                               0.0041891 0.0027047 1.5488 0.33979 1.0955 0.82708 0.09091 .
Siphonaria sp. CAS IZ 189437                    0.0041662 0.0073504 0.5668 0.00000 1.0277 0.83282 0.09091 .
Hydroides ezoensis                              0.0041173 0.0045525 0.9044 0.00000 1.0397 0.83849 0.18182  
Mytilus galloprovincialis                       0.0039866 0.0049749 0.8013 0.68841 0.5756 0.84398 0.18182  
Perforatus perforatus                           0.0039625 0.0041098 0.9642 0.49197 0.8664 0.84944 0.18182  
Heliocidaris crassispina                        0.0037786 0.0066623 0.5672 0.00000 0.9830 0.85464 0.81818  
Ciona robusta                                   0.0035567 0.0036441 0.9760 0.00000 0.8888 0.85954 0.09091 .
Monstrilla sp. 3 SYB-2016                       0.0034483 0.0100391 0.3435 0.80862 0.0000 0.86429 0.27273  
Littorina brevicula                             0.0034291 0.0051767 0.6624 0.81610 0.0000 0.86901 0.27273  
Placida dendritica                              0.0034151 0.0073789 0.4628 0.93868 0.0000 0.87372 0.72727  
Paraster doederleini                            0.0032200 0.0042772 0.7528 0.25205 0.6931 0.87815 1.00000  
Protosuberites denhartogi                       0.0031674 0.0055846 0.5672 0.00000 0.8240 0.88251 0.09091 .
Ascidiella aspersa                              0.0030612 0.0029578 1.0349 0.33535 0.6212 0.88673 0.27273  
Leukoma jedoensis                               0.0030360 0.0053565 0.5668 0.00000 0.7489 0.89091 0.09091 .
Halichondria sp. HK-2019                        0.0029722 0.0046368 0.6410 0.09987 0.7083 0.89500 0.09091 .
Peltogaster lineata                             0.0026879 0.0047445 0.5665 0.00000 0.6412 0.89871 0.09091 .
Paracalanus tropicus                            0.0026785 0.0058985 0.4541 0.67251 0.0000 0.90240 0.63636  
Bugula neritina                                 0.0026645 0.0046980 0.5672 0.00000 0.6931 0.90607 0.09091 .
Polydora sp. isolate 4 SRL-2017                 0.0026382 0.0032859 0.8029 0.00000 0.6598 0.90970 0.09091 .
Temnopleurus toreumaticus                       0.0026041 0.0045964 0.5665 0.00000 0.6212 0.91329 1.00000  
Platynereis bicanaliculata                      0.0025842 0.0082922 0.3116 0.70627 0.0000 0.91685 0.63636  
Echinocardium cordatum                          0.0025763 0.0043530 0.5918 0.62427 0.0000 0.92039 0.36364  
Pseudodiaptomus marinus                         0.0024130 0.0042592 0.5665 0.00000 0.5756 0.92372 0.72727  
Oncaea venusta                                  0.0023938 0.0034405 0.6958 0.58741 0.0000 0.92701 0.90909  
Sugiura chengshanense                           0.0023655 0.0037683 0.6277 0.06301 0.5756 0.93027 0.09091 .
Elaphognathia sugashimaensis                    0.0023452 0.0075245 0.3117 0.64884 0.0000 0.93350 0.63636  
Siphonosoma cumanense                           0.0023044 0.0040631 0.5672 0.00000 0.5995 0.93668 0.09091 .
Eurytemora pacifica                             0.0021868 0.0050142 0.4361 0.60255 0.0000 0.93969 0.45455  
Euchaeta rimana                                 0.0021674 0.0047920 0.4523 0.59020 0.0000 0.94267 1.00000  
Paracalanus parvus                              0.0020938 0.0018376 1.1394 0.35193 0.5199 0.94556 1.00000  
Lirularia iridescens                            0.0020847 0.0066893 0.3116 0.56975 0.0000 0.94843 0.63636  
Acartia erythraea                               0.0019595 0.0026437 0.7412 0.16289 0.4024 0.95113 1.00000  
Charybdis bimaculata                            0.0018831 0.0060531 0.3111 0.41399 0.0000 0.95372 0.54545  
Undinula vulgaris                               0.0018701 0.0032972 0.5672 0.00000 0.4865 0.95630 0.81818  
Clausocalanus furcatus                          0.0018359 0.0058889 0.3118 0.53280 0.0000 0.95883 1.00000  
Chlorostoma turbinatum                          0.0018216 0.0051339 0.3548 0.42565 0.0000 0.96133 0.45455  
Pyromaia tuberculata                            0.0018140 0.0058331 0.3110 0.38623 0.0000 0.96383 0.45455  
Macrosetella gracilis                           0.0017491 0.0056102 0.3118 0.50759 0.0000 0.96624 0.90909  
Achelia bituberculata                           0.0015467 0.0027271 0.5672 0.00000 0.4024 0.96837 0.18182  
Dactylopusia pauciarticulata                    0.0015276 0.0049068 0.3113 0.36263 0.0000 0.97048 0.27273  
Amphibalanus cirratus                           0.0015221 0.0048913 0.3112 0.34402 0.0000 0.97257 0.45455  
Caprella sp. 2 MPC-2013                         0.0014528 0.0025643 0.5665 0.00000 0.3466 0.97457 1.00000  
Oncaea media                                    0.0014286 0.0045911 0.3112 0.32058 0.0000 0.97654 1.00000  
Rhynchothalestris helgolandica                  0.0013094 0.0042048 0.3114 0.32058 0.0000 0.97834 0.72727  
Amphibalanus improvisus                         0.0012327 0.0039595 0.3113 0.29263 0.0000 0.98004 1.00000  
Eudactylopus spectabilis                        0.0011826 0.0037948 0.3116 0.32321 0.0000 0.98167 0.63636  
Botryllus schlosseri                            0.0010438 0.0025570 0.4082 0.28891 0.0000 0.98311 0.27273  
Pareucalanus attenuatus                         0.0009424 0.0030240 0.3116 0.25756 0.0000 0.98441 0.63636  
Acartia negligens                               0.0009094 0.0021749 0.4181 0.20933 0.0000 0.98566 1.00000  
Diosaccus ezoensis                              0.0008685 0.0027859 0.3118 0.25205 0.0000 0.98686 0.54545  
Acartia pacifica                                0.0008401 0.0019297 0.4353 0.22590 0.0000 0.98801 1.00000  
Cosmocalanus darwinii                           0.0008035 0.0025772 0.3118 0.23318 0.0000 0.98912 1.00000  
Myrianida pentadentata                          0.0007976 0.0025594 0.3116 0.21799 0.0000 0.99022 0.90909  
Clausocalanus paululus                          0.0007784 0.0024968 0.3118 0.22590 0.0000 0.99129 0.54545  
Sclerodactyla multipes                          0.0007784 0.0024968 0.3118 0.22590 0.0000 0.99236 1.00000  
Belzebub intermedius                            0.0007213 0.0023136 0.3118 0.20933 0.0000 0.99336 1.00000  
Paraeuchaeta russelli                           0.0006883 0.0022078 0.3118 0.19975 0.0000 0.99430 0.72727  
Temnopleurus hardwickii                         0.0006661 0.0011745 0.5672 0.00000 0.1733 0.99522 1.00000  
Labidocera rotunda                              0.0005147 0.0016530 0.3114 0.12603 0.0000 0.99593 0.54545  
Amonardia coreana                               0.0004343 0.0013929 0.3118 0.12603 0.0000 0.99653 0.90909  
Calocalanus sp. 1 AC-2013                       0.0004343 0.0013929 0.3118 0.12603 0.0000 0.99713 1.00000  
Mesocentrotus nudus                             0.0003610 0.0011582 0.3117 0.09987 0.0000 0.99762 0.81818  
Acrocalanus gracilis                            0.0003075 0.0009893 0.3108 0.06301 0.0000 0.99805 1.00000  
Paracalanus aculeatus                           0.0003075 0.0009893 0.3108 0.06301 0.0000 0.99847 1.00000  
 [ reached 'max' / getOption("max.print") -- omitted 68 rows ]

Contrast: g1_g3 

                                                 average       sd  ratio     ava     avb  cumsum       p  
Amphibalanus amphitrite                         0.028701 0.006248 4.5939 0.06301 8.29206 0.03386 0.09091 .
Liriope tetraphylla                             0.021431 0.011484 1.8662 0.00000 5.99417 0.05914 0.09091 .
Belzebub intermedius                            0.020987 0.008806 2.3833 0.20933 5.98888 0.08390 0.09091 .
Evadne nordmanni                                0.020932 0.011593 1.8055 6.37643 0.62600 0.10860 0.09091 .
Paraster doederleini                            0.020403 0.012836 1.5895 0.25205 5.83424 0.13267 0.09091 .
Centropages abdominalis                         0.018290 0.009070 2.0166 6.12818 0.91385 0.15425 0.18182  
Acartia omorii                                  0.017583 0.011171 1.5740 7.34826 2.64308 0.17499 0.09091 .
Eudactylopus sp. 1 DHC-2018                     0.015786 0.011335 1.3926 4.61700 0.09902 0.19362 0.18182  
Balanus trigonus                                0.015386 0.011838 1.2997 1.99589 4.90682 0.21177 0.45455  
Acartia erythraea                               0.014935 0.007648 1.9529 0.16289 4.40678 0.22939 0.09091 .
Ophiura kinbergi                                0.014433 0.008674 1.6639 2.39561 6.31873 0.24642 0.09091 .
Podon leuckartii                                0.014301 0.008187 1.7469 4.04983 0.00000 0.26329 0.09091 .
Acartia steueri                                 0.013880 0.013402 1.0357 4.09918 0.31389 0.27966 0.90909  
Labidocera acuta                                0.013823 0.009988 1.3839 0.00000 3.97951 0.29597 0.09091 .
Chthamalus challengeri                          0.013277 0.010036 1.3229 6.33003 5.36833 0.31164 1.00000  
Mitrella bicincta                               0.013190 0.007132 1.8493 3.88257 0.00000 0.32720 0.09091 .
Paracalanus gracilis                            0.012929 0.013268 0.9745 1.15440 3.82280 0.34245 0.72727  
Amphibalanus improvisus                         0.012415 0.007569 1.6404 0.29263 3.86136 0.35710 0.09091 .
Temora discaudata                               0.012251 0.009916 1.2355 0.00000 3.68085 0.37155 0.09091 .
Temnopleurus toreumaticus                       0.011381 0.011428 0.9958 0.00000 3.20524 0.38498 0.09091 .
Hemicentrotus pulcherrimus                      0.010937 0.009113 1.2001 3.12843 0.09902 0.39788 0.54545  
Crassostrea gigas                               0.010863 0.006359 1.7083 0.00000 3.28343 0.41070 0.09091 .
Heliocidaris crassispina                        0.010631 0.013745 0.7735 0.00000 2.62253 0.42324 0.09091 .
Diphyes chamissonis                             0.010513 0.011589 0.9072 0.06301 3.04731 0.43564 0.09091 .
Clausocalanus furcatus                          0.010425 0.008697 1.1987 0.53280 3.27948 0.44794 0.72727  
Euphausia pacifica                              0.010221 0.010313 0.9910 3.19583 0.61678 0.46000 1.00000  
Euchaeta rimana                                 0.010030 0.007222 1.3888 0.59020 3.13397 0.47183 0.18182  
Balanidae sp. 200216_07_A                       0.009927 0.008087 1.2275 5.46230 5.50143 0.48354 1.00000  
Amphibalanus eburneus                           0.009313 0.006046 1.5404 0.00000 2.98564 0.49453 0.09091 .
Paracalanus aculeatus                           0.008871 0.010160 0.8731 0.06301 2.79182 0.50500 0.09091 .
Lucifer sp. DNZ105                              0.008866 0.006223 1.4247 0.06301 2.80409 0.51546 0.09091 .
Crepidula cf. onyx RC                           0.008649 0.007820 1.1059 1.79060 2.31038 0.52566 0.81818  
Obelia dichotoma                                0.008603 0.008469 1.0158 2.19539 1.70257 0.53581 0.81818  
Fistulobalanus albicostatus                     0.008248 0.009388 0.8786 0.00000 2.78270 0.54554 0.27273  
Acartia hudsonica                               0.008218 0.006951 1.1824 2.47341 0.25597 0.55524 0.45455  
Cosmocalanus darwinii                           0.007570 0.005326 1.4215 0.23318 2.45801 0.56417 0.18182  
Caprella sp. 2 MPC-2013                         0.007312 0.010533 0.6942 0.00000 1.87557 0.57279 0.09091 .
Ctenocalanus vanus                              0.007066 0.009134 0.7736 2.09925 0.00000 0.58113 0.54545  
Temora turbinata                                0.006946 0.007631 0.9103 0.00000 2.02414 0.58933 0.09091 .
Temnopleurus hardwickii                         0.006671 0.010127 0.6588 0.00000 1.64968 0.59720 0.09091 .
Notocomplana koreana                            0.006646 0.012007 0.5535 0.00000 1.63932 0.60504 0.09091 .
Canthocalanus pauper                            0.006581 0.006220 1.0580 0.00000 2.09006 0.61280 0.27273  
Peltogaster sp. 3 JJ-2019                       0.006571 0.005935 1.1072 1.68076 1.41387 0.62055 0.81818  
Euconchoecia cf. chierchiae S15-D7              0.006560 0.005155 1.2727 1.95287 0.00000 0.62829 0.36364  
Subeucalanus subcrassus                         0.006512 0.006832 0.9532 0.00000 2.10956 0.63598 0.09091 .
Ergalatax contracta                             0.006500 0.008044 0.8080 0.00000 1.82827 0.64364 0.09091 .
Armatoglyptes mitis                             0.006469 0.007602 0.8509 0.56106 1.87021 0.65128 0.45455  
Megabalanus rosa                                0.006437 0.005792 1.1114 0.00000 2.03610 0.65887 0.72727  
Pseudodiaptomus nihonkaiensis                   0.006334 0.007396 0.8564 0.06301 2.02624 0.66634 0.54545  
Ophiopholis mirabilis                           0.006160 0.007824 0.7872 1.80692 0.00000 0.67361 0.90909  
Undinula vulgaris                               0.006010 0.005939 1.0120 0.00000 1.86631 0.68070 0.45455  
Paracalanus indicus                             0.005994 0.007081 0.8465 0.00000 1.89085 0.68777 0.63636  
Centropages tenuiremis                          0.005944 0.009561 0.6217 0.12603 1.80103 0.69478 0.72727  
Acrocalanus gracilis                            0.005759 0.004364 1.3195 0.06301 1.85894 0.70158 0.09091 .
Monstrilla sp. 3 SYB-2016                       0.005544 0.010561 0.5249 0.80862 1.21499 0.70812 0.63636  
Clytia gracilis                                 0.005282 0.006727 0.7851 1.48780 0.00000 0.71435 0.36364  
Capitulum mitella                               0.005140 0.008310 0.6185 0.00000 1.47665 0.72041 0.18182  
Clytemnestridae sp. MW-2008                     0.005134 0.008670 0.5922 1.45729 0.00000 0.72647 0.72727  
Placida dendritica                              0.005131 0.006834 0.7508 0.93868 0.98394 0.73253 0.27273  
Acartia pacifica                                0.005057 0.005490 0.9211 0.22590 1.41541 0.73849 0.09091 .
Subeucalanus pileatus                           0.004956 0.005897 0.8404 0.00000 1.61142 0.74434 0.09091 .
Candacia bipinnata                              0.004686 0.010680 0.4387 1.32798 0.00000 0.74987 0.36364  
Phascolosoma albolineatum                       0.004644 0.011542 0.4024 0.00000 0.99447 0.75535 0.09091 .
Calanus sinicus                                 0.004365 0.003447 1.2661 1.33092 0.15694 0.76049 0.45455  
Pontellopsis yamadae                            0.004262 0.007123 0.5983 0.00000 1.50547 0.76552 0.09091 .
Pleopis polyphemoides                           0.004187 0.006367 0.6577 0.19975 1.06229 0.77046 1.00000  
Parasabella aberrans                            0.004182 0.008652 0.4833 0.00000 1.02948 0.77540 0.09091 .
Aurelia coerulea                                0.003805 0.005834 0.6521 1.01217 0.00000 0.77989 0.27273  
Nassarius hepaticus                             0.003703 0.004612 0.8030 0.00000 1.19183 0.78425 0.09091 .
Sagitta enflata                                 0.003702 0.006255 0.5919 0.00000 1.13523 0.78862 0.09091 .
Acartia negligens                               0.003700 0.004978 0.7433 0.20933 1.11045 0.79299 0.90909  
Reishia clavigera                               0.003680 0.006999 0.5258 0.06301 1.11715 0.79733 0.72727  
Oncaea venusta                                  0.003678 0.005094 0.7220 0.58741 0.65055 0.80167 0.63636  
Polydora haswelli                               0.003646 0.005936 0.6141 0.00000 1.25658 0.80597 0.81818  
Tetraclita japonica                             0.003497 0.006550 0.5339 0.00000 1.13061 0.81010 0.45455  
Apostichopus japonicus                          0.003427 0.004901 0.6993 0.16289 0.97491 0.81414 0.90909  
Barentsia discreta                              0.003316 0.008240 0.4024 0.00000 0.70997 0.81805 0.09091 .
Perforatus perforatus                           0.003188 0.003171 1.0054 0.49197 0.86692 0.82181 0.45455  
Jassa slatteryi                                 0.003131 0.006347 0.4933 0.06301 0.92396 0.82551 0.81818  
Labidocera rotunda                              0.003124 0.006790 0.4600 0.12603 0.92329 0.82919 0.27273  
Pseudocalanus newmani                           0.003085 0.005648 0.5462 0.89579 0.00000 0.83283 0.63636  
Mactra sp. LN-2012                              0.002923 0.007255 0.4029 0.00000 0.68153 0.83628 0.09091 .
Platynereis bicanaliculata                      0.002903 0.006963 0.4170 0.70627 0.25597 0.83970 0.27273  
Littorina brevicula                             0.002855 0.004349 0.6566 0.81610 0.00000 0.84307 0.45455  
Brissus agassizii                               0.002781 0.004704 0.5912 0.00000 0.82180 0.84635 0.09091 .
Chlorostoma turbinatum                          0.002640 0.004854 0.5439 0.42565 0.34256 0.84947 0.36364  
Oncaea media                                    0.002620 0.004530 0.5783 0.32058 0.53395 0.85256 0.90909  
Peltogaster sp. ex Areopaguristes japonicus_192 0.002596 0.003109 0.8348 0.44593 0.56985 0.85562 0.90909  
Botrylloides diegensis                          0.002567 0.003391 0.7568 0.49824 0.45401 0.85865 0.81818  
Cyclops kikuchii                                0.002531 0.003655 0.6924 0.18904 0.64283 0.86164 0.54545  
Stylochoplana pusilla                           0.002501 0.004556 0.5490 0.00000 0.75973 0.86459 0.09091 .
Pseudoctomeris sulcata                          0.002481 0.006138 0.4042 0.00000 0.81812 0.86751 0.09091 .
Ibla cumingi                                    0.002461 0.006088 0.4042 0.00000 0.81145 0.87042 0.09091 .
Gyge ovalis                                     0.002358 0.005841 0.4038 0.00000 0.68629 0.87320 0.09091 .
Leucosia anatum                                 0.002333 0.005772 0.4042 0.00000 0.76921 0.87595 0.09091 .
Nectoneanthes oxypoda                           0.002312 0.005746 0.4024 0.00000 0.49511 0.87868 0.09091 .
Aplysia oculifera                               0.002303 0.005704 0.4038 0.00000 0.67019 0.88140 0.09091 .
Mytilus galloprovincialis                       0.002283 0.004153 0.5498 0.68841 0.00000 0.88409 0.63636  
Campanularia hincksii                           0.002275 0.003912 0.5815 0.00000 0.71956 0.88677 0.09091 .
Dendostrea frons                                0.002254 0.005581 0.4039 0.00000 0.68273 0.88943 0.09091 .
Paracalanus tropicus                            0.002246 0.004975 0.4514 0.67251 0.00000 0.89208 0.72727  
Echinocardium cordatum                          0.002151 0.003669 0.5863 0.62427 0.00000 0.89462 0.54545  
Obelia geniculata                               0.002145 0.002655 0.8079 0.33979 0.49950 0.89715 1.00000  
Trachypenaeus curvirostris                      0.002108 0.005218 0.4040 0.00000 0.66071 0.89964 0.09091 .
Pseudodiaptomus marinus                         0.002107 0.003425 0.6152 0.00000 0.72591 0.90212 0.81818  
Polydora sp. isolate 5 SRL-2017                 0.002003 0.004958 0.4040 0.00000 0.62778 0.90449 0.09091 .
Elaphognathia sugashimaensis                    0.001996 0.006440 0.3099 0.64884 0.00000 0.90684 0.54545  
Calocalanus plumulosus                          0.001984 0.003827 0.5186 0.00000 0.67150 0.90918 0.90909  
Nassarius succinctus                            0.001923 0.004760 0.4040 0.00000 0.60279 0.91145 0.09091 .
Notocomplana hagiyai                            0.001904 0.004710 0.4042 0.00000 0.62778 0.91370 0.90909  
Paracalanus parvus                              0.001902 0.001980 0.9603 0.35193 0.45401 0.91594 1.00000  
Eurytemora pacifica                             0.001860 0.004294 0.4331 0.60255 0.00000 0.91813 0.45455  
Tortanus forcipatus                             0.001859 0.004600 0.4040 0.00000 0.58251 0.92033 0.09091 .
Watersipora subtorquata                         0.001829 0.002395 0.7637 0.18904 0.47083 0.92249 0.72727  
Ruditapes philippinarum                         0.001801 0.003257 0.5530 0.06301 0.59852 0.92461 1.00000  
Sclerodactyla multipes                          0.001799 0.002895 0.6214 0.22590 0.46544 0.92673 0.90909  
Pontellina plumata                              0.001781 0.004406 0.4042 0.00000 0.58727 0.92883 0.09091 .
Lirularia iridescens                            0.001771 0.005717 0.3098 0.56975 0.00000 0.93092 0.54545  
Charybdis bimaculata                            0.001769 0.004949 0.3575 0.41399 0.09902 0.93301 0.54545  
Thais luteostoma                                0.001759 0.004352 0.4042 0.00000 0.58006 0.93509 0.09091 .
Septifer bilocularis                            0.001751 0.004336 0.4039 0.00000 0.53051 0.93715 0.09091 .
Dendostrea crenulifera                          0.001751 0.004334 0.4042 0.00000 0.57758 0.93922 0.09091 .
Atrina pectinata                                0.001744 0.004315 0.4042 0.00000 0.57505 0.94128 0.09091 .
Bistolida kieneri                               0.001703 0.004214 0.4042 0.00000 0.56169 0.94329 0.09091 .
Achelia bituberculata                           0.001672 0.002673 0.6256 0.00000 0.56985 0.94526 0.18182  
 [ reached 'max' / getOption("max.print") -- omitted 68 rows ]

Contrast: g1_YD42 

                                                  average        sd  ratio     ava    avb  cumsum       p  
Pseudodiaptomus nihonkaiensis                   0.0437982 0.0065694 6.6670 0.06301 7.4662 0.06034 0.09091 .
Evadne nordmanni                                0.0378010 0.0191689 1.9720 6.37643 0.0000 0.11241 0.18182  
Centropages abdominalis                         0.0359906 0.0167996 2.1424 6.12818 0.0000 0.16199 0.18182  
Balanidae sp. 200216_07_A                       0.0327860 0.0145296 2.2565 5.46230 0.0000 0.20715 0.09091 .
Crepidula cf. onyx RC                           0.0299941 0.0169312 1.7715 1.79060 6.6682 0.24847 0.09091 .
Paracalanus aculeatus                           0.0295232 0.0040822 7.2322 0.06301 5.0626 0.28914 0.09091 .
Paracalanus gracilis                            0.0293818 0.0137652 2.1345 1.15440 5.8972 0.32962 0.09091 .
Eudactylopus sp. 1 DHC-2018                     0.0265997 0.0200026 1.3298 4.61700 0.0000 0.36626 0.27273  
Balanus trigonus                                0.0249055 0.0134746 1.8483 1.99589 5.3132 0.40057 0.09091 .
Podon leuckartii                                0.0241100 0.0141439 1.7046 4.04983 0.0000 0.43378 0.09091 .
Acartia steueri                                 0.0235616 0.0140265 1.6798 4.09918 6.2710 0.46624 0.18182  
Mitrella bicincta                               0.0217355 0.0110376 1.9692 3.88257 0.0000 0.49618 0.09091 .
Bougainvillia muscus                            0.0204862 0.0032870 6.2326 0.06301 3.5264 0.52441 0.09091 .
Hemicentrotus pulcherrimus                      0.0187127 0.0155716 1.2017 3.12843 0.0000 0.55018 0.36364  
Euconchoecia cf. chierchiae S15-D7              0.0184999 0.0100774 1.8358 1.95287 4.8442 0.57567 0.09091 .
Chthamalus challengeri                          0.0184973 0.0138436 1.3362 6.33003 6.5132 0.60115 0.63636  
Euphausia pacifica                              0.0167768 0.0059017 2.8427 3.19583 3.4965 0.62426 0.45455  
Acartia hudsonica                               0.0139676 0.0120152 1.1625 2.47341 0.0000 0.64350 0.09091 .
Ophiura kinbergi                                0.0131667 0.0110819 1.1881 2.39561 0.0000 0.66164 0.27273  
Obelia dichotoma                                0.0121766 0.0156897 0.7761 2.19539 0.0000 0.67841 0.18182  
Ctenocalanus vanus                              0.0115868 0.0153592 0.7544 2.09925 0.0000 0.69438 0.27273  
Ophiopholis mirabilis                           0.0101587 0.0130773 0.7768 1.80692 0.0000 0.70837 0.27273  
Acartia omorii                                  0.0099543 0.0078312 1.2711 7.34826 6.2086 0.72208 0.72727  
Peltogaster sp. 3 JJ-2019                       0.0096766 0.0118910 0.8138 1.68076 0.0000 0.73541 0.36364  
Clytia gracilis                                 0.0089455 0.0117262 0.7629 1.48780 0.0000 0.74774 0.18182  
Clytemnestridae sp. MW-2008                     0.0085776 0.0147505 0.5815 1.45729 0.0000 0.75955 0.45455  
Temora turbinata                                0.0082086 0.0012507 6.5632 0.00000 1.3863 0.77086 0.09091 .
Candacia bipinnata                              0.0079814 0.0190466 0.4190 1.32798 0.0000 0.78186 0.09091 .
Euchaeta rimana                                 0.0073689 0.0022932 3.2133 0.59020 1.0986 0.79201 0.63636  
Obelia geniculata                               0.0067637 0.0027215 2.4853 0.33979 1.3863 0.80132 0.09091 .
Aurelia coerulea                                0.0066597 0.0105318 0.6323 1.01217 0.0000 0.81050 0.18182  
Calanus sinicus                                 0.0052138 0.0043872 1.1884 1.33092 0.6931 0.81768 0.09091 .
Pseudocalanus newmani                           0.0051155 0.0096108 0.5323 0.89579 0.0000 0.82473 0.09091 .
Paracalanus parvus                              0.0050288 0.0017630 2.8524 0.35193 1.0986 0.83166 0.09091 .
Monstrilla sp. 3 SYB-2016                       0.0048114 0.0143804 0.3346 0.80862 0.0000 0.83828 0.27273  
Littorina brevicula                             0.0047706 0.0075182 0.6345 0.81610 0.0000 0.84486 0.18182  
Placida dendritica                              0.0045059 0.0100618 0.4478 0.93868 0.0000 0.85106 0.27273  
Crassostrea gigas                               0.0041043 0.0006253 6.5632 0.00000 0.6931 0.85672 0.90909  
Liriope tetraphylla                             0.0041043 0.0006253 6.5632 0.00000 0.6931 0.86237 0.81818  
Temnopleurus hardwickii                         0.0041043 0.0006253 6.5632 0.00000 0.6931 0.86802 0.36364  
Mytilus galloprovincialis                       0.0036944 0.0068118 0.5423 0.68841 0.0000 0.87311 0.54545  
Ruditapes philippinarum                         0.0036931 0.0013683 2.6992 0.06301 0.6931 0.87820 0.36364  
Paracalanus tropicus                            0.0036682 0.0084249 0.4354 0.67251 0.0000 0.88325 0.27273  
Echinocardium cordatum                          0.0035609 0.0062526 0.5695 0.62427 0.0000 0.88816 0.09091 .
Platynereis bicanaliculata                      0.0034157 0.0113285 0.3015 0.70627 0.0000 0.89287 0.09091 .
Oncaea venusta                                  0.0032996 0.0048489 0.6805 0.58741 0.0000 0.89741 0.45455  
Elaphognathia sugashimaensis                    0.0030878 0.0102412 0.3015 0.64884 0.0000 0.90166 0.18182  
Eurytemora pacifica                             0.0028829 0.0068273 0.4223 0.60255 0.0000 0.90564 0.18182  
Lirularia iridescens                            0.0027554 0.0091386 0.3015 0.56975 0.0000 0.90943 0.09091 .
Perforatus perforatus                           0.0027224 0.0044311 0.6144 0.49197 0.0000 0.91318 0.54545  
Charybdis bimaculata                            0.0026935 0.0089333 0.3015 0.41399 0.0000 0.91689 0.36364  
Armatoglyptes mitis                             0.0026701 0.0088557 0.3015 0.56106 0.0000 0.92057 0.90909  
Pyromaia tuberculata                            0.0026305 0.0087243 0.3015 0.38623 0.0000 0.92419 0.18182  
Chlorostoma turbinatum                          0.0025509 0.0074901 0.3406 0.42565 0.0000 0.92771 0.18182  
Peltogaster sp. ex Areopaguristes japonicus_192 0.0024653 0.0045057 0.5472 0.44593 0.0000 0.93110 0.54545  
Clausocalanus furcatus                          0.0023829 0.0079031 0.3015 0.53280 0.0000 0.93439 1.00000  
Temnotrema sculptum                             0.0023348 0.0077438 0.3015 0.39950 0.0000 0.93760 0.27273  
Ascidiella aspersa                              0.0023282 0.0050597 0.4602 0.33535 0.0000 0.94081 0.27273  
Botrylloides diegensis                          0.0022979 0.0045318 0.5071 0.49824 0.0000 0.94398 0.63636  
Macrosetella gracilis                           0.0022701 0.0075292 0.3015 0.50759 0.0000 0.94710 0.36364  
Amphibalanus cirratus                           0.0021526 0.0071392 0.3015 0.34402 0.0000 0.95007 0.09091 .
Dactylopusia pauciarticulata                    0.0021194 0.0070293 0.3015 0.36263 0.0000 0.95299 0.18182  
Oncaea media                                    0.0020262 0.0067200 0.3015 0.32058 0.0000 0.95578 1.00000  
Rhynchothalestris helgolandica                  0.0017961 0.0059569 0.3015 0.32058 0.0000 0.95825 0.36364  
Amphibalanus improvisus                         0.0017102 0.0056722 0.3015 0.29263 0.0000 0.96061 0.90909  
Diplosoma listerianum                           0.0016837 0.0055843 0.3015 0.35380 0.0000 0.96293 0.63636  
Eudactylopus spectabilis                        0.0015631 0.0051843 0.3015 0.32321 0.0000 0.96508 0.09091 .
Paraster doederleini                            0.0014002 0.0026163 0.5352 0.25205 0.0000 0.96701 1.00000  
Botryllus schlosseri                            0.0013786 0.0034499 0.3996 0.28891 0.0000 0.96891 0.18182  
Acartia negligens                               0.0012778 0.0031717 0.4029 0.20933 0.0000 0.97067 1.00000  
Pareucalanus attenuatus                         0.0012456 0.0041313 0.3015 0.25756 0.0000 0.97239 0.09091 .
Cyclops kikuchii                                0.0011585 0.0019895 0.5823 0.18904 0.0000 0.97398 0.72727  
Diosaccus ezoensis                              0.0011273 0.0037388 0.3015 0.25205 0.0000 0.97554 0.09091 .
Acartia pacifica                                0.0011228 0.0026298 0.4269 0.22590 0.0000 0.97708 0.90909  
Watersipora subtorquata                         0.0010830 0.0018731 0.5782 0.18904 0.0000 0.97857 0.63636  
Acartia erythraea                               0.0010808 0.0024661 0.4383 0.16289 0.0000 0.98006 1.00000  
Myrianida pentadentata                          0.0010542 0.0034965 0.3015 0.21799 0.0000 0.98152 0.45455  
Cosmocalanus darwinii                           0.0010429 0.0034588 0.3015 0.23318 0.0000 0.98295 0.90909  
Clausocalanus paululus                          0.0010103 0.0033508 0.3015 0.22590 0.0000 0.98434 0.09091 .
Sclerodactyla multipes                          0.0010103 0.0033508 0.3015 0.22590 0.0000 0.98574 0.90909  
Pleopis polyphemoides                           0.0009660 0.0032039 0.3015 0.19975 0.0000 0.98707 1.00000  
Belzebub intermedius                            0.0009362 0.0031050 0.3015 0.20933 0.0000 0.98836 1.00000  
Paraeuchaeta russelli                           0.0008933 0.0029629 0.3015 0.19975 0.0000 0.98959 0.36364  
Apostichopus japonicus                          0.0008513 0.0019149 0.4446 0.16289 0.0000 0.99076 1.00000  
Centropages tenuiremis                          0.0007110 0.0016054 0.4429 0.12603 0.0000 0.99174 1.00000  
Labidocera rotunda                              0.0007061 0.0023418 0.3015 0.12603 0.0000 0.99271 0.45455  
Halichondria sp. HK-2019                        0.0006498 0.0021551 0.3015 0.09987 0.0000 0.99361 0.54545  
Amonardia coreana                               0.0005636 0.0018694 0.3015 0.12603 0.0000 0.99438 0.63636  
Calocalanus sp. 1 AC-2013                       0.0005636 0.0018694 0.3015 0.12603 0.0000 0.99516 0.81818  
Mesocentrotus nudus                             0.0004753 0.0015764 0.3015 0.09987 0.0000 0.99581 0.63636  
Acrocalanus gracilis                            0.0004537 0.0015047 0.3015 0.06301 0.0000 0.99644 1.00000  
Amphibalanus amphitrite                         0.0004537 0.0015047 0.3015 0.06301 0.0000 0.99706 1.00000  
Lucifer sp. DNZ105                              0.0004100 0.0013597 0.3015 0.06301 0.0000 0.99763 1.00000  
Reishia clavigera                               0.0004100 0.0013597 0.3015 0.06301 0.0000 0.99819 1.00000  
Sugiura chengshanense                           0.0003943 0.0013077 0.3015 0.06301 0.0000 0.99874 0.36364  
Diphyes chamissonis                             0.0003530 0.0011709 0.3015 0.06301 0.0000 0.99922 0.90909  
Jassa slatteryi                                 0.0002818 0.0009347 0.3015 0.06301 0.0000 0.99961 1.00000  
Timea sp. G303973                               0.0002818 0.0009347 0.3015 0.06301 0.0000 1.00000 0.72727  
Achelia bituberculata                           0.0000000 0.0000000    NaN 0.00000 0.0000 1.00000 1.00000  
Amphibalanus eburneus                           0.0000000 0.0000000    NaN 0.00000 0.0000 1.00000 1.00000  
Amphibalanus reticulatus                        0.0000000 0.0000000    NaN 0.00000 0.0000 1.00000 1.00000  
Aphelasterias japonica                          0.0000000 0.0000000    NaN 0.00000 0.0000 1.00000 1.00000  
Aplysia oculifera                               0.0000000 0.0000000    NaN 0.00000 0.0000 1.00000 1.00000  
Aplysia parvula                                 0.0000000 0.0000000    NaN 0.00000 0.0000 1.00000 1.00000  
Astropecten polyacanthus                        0.0000000 0.0000000    NaN 0.00000 0.0000 1.00000 1.00000  
Atrina pectinata                                0.0000000 0.0000000    NaN 0.00000 0.0000 1.00000 1.00000  
Azumapecten farreri                             0.0000000 0.0000000    NaN 0.00000 0.0000 1.00000 1.00000  
Barentsia discreta                              0.0000000 0.0000000    NaN 0.00000 0.0000 1.00000 1.00000  
Bistolida kieneri                               0.0000000 0.0000000    NaN 0.00000 0.0000 1.00000 1.00000  
Brissus agassizii                               0.0000000 0.0000000    NaN 0.00000 0.0000 1.00000 1.00000  
Bugula neritina                                 0.0000000 0.0000000    NaN 0.00000 0.0000 1.00000 1.00000  
Bugula tsunamiensis                             0.0000000 0.0000000    NaN 0.00000 0.0000 1.00000 1.00000  
Calocalanus pavo                                0.0000000 0.0000000    NaN 0.00000 0.0000 1.00000 1.00000  
Calocalanus plumulosus                          0.0000000 0.0000000    NaN 0.00000 0.0000 1.00000 1.00000  
Campanularia hincksii                           0.0000000 0.0000000    NaN 0.00000 0.0000 1.00000 1.00000  
Candacia bradyi                                 0.0000000 0.0000000    NaN 0.00000 0.0000 1.00000 1.00000  
Candacia catula                                 0.0000000 0.0000000    NaN 0.00000 0.0000 1.00000 1.00000  
Canthocalanus pauper                            0.0000000 0.0000000    NaN 0.00000 0.0000 1.00000 1.00000  
Capitulum mitella                               0.0000000 0.0000000    NaN 0.00000 0.0000 1.00000 1.00000  
Caprella sp. 2 MPC-2013                         0.0000000 0.0000000    NaN 0.00000 0.0000 1.00000 1.00000  
Cavolinia uncinata                              0.0000000 0.0000000    NaN 0.00000 0.0000 1.00000 1.00000  
Ciona robusta                                   0.0000000 0.0000000    NaN 0.00000 0.0000 1.00000 1.00000  
Clausocalanus jobei                             0.0000000 0.0000000    NaN 0.00000 0.0000 1.00000 1.00000  
Creseis chierchiae                              0.0000000 0.0000000    NaN 0.00000 0.0000 1.00000 1.00000  
Dendostrea crenulifera                          0.0000000 0.0000000    NaN 0.00000 0.0000 1.00000 1.00000  
 [ reached 'max' / getOption("max.print") -- omitted 68 rows ]

Contrast: g1_YD44 

                                                  average        sd  ratio     ava    avb  cumsum       p  
Evadne nordmanni                                0.0383946 0.0195203 1.9669 6.37643 0.0000 0.05339 0.18182  
Chthamalus challengeri                          0.0329442 0.0196557 1.6761 6.33003 1.0986 0.09920 0.09091 .
Eudactylopus sp. 1 DHC-2018                     0.0270051 0.0203274 1.3285 4.61700 0.0000 0.13676 0.09091 .
Podon leuckartii                                0.0244902 0.0144031 1.7003 4.04983 0.0000 0.17081 0.27273  
Polydora haswelli                               0.0238773 0.0036896 6.4716 0.00000 3.9703 0.20402 0.09091 .
Mitrella bicincta                               0.0220583 0.0111918 1.9709 3.88257 0.0000 0.23469 0.18182  
Acartia steueri                                 0.0211035 0.0151491 1.3931 4.09918 1.9459 0.26404 0.09091 .
Hemicentrotus pulcherrimus                      0.0190067 0.0158161 1.2017 3.12843 0.0000 0.29047 0.09091 .
Pseudodiaptomus marinus                         0.0183097 0.0028293 6.4716 0.00000 3.0445 0.31593 0.09091 .
Paracalanus gracilis                            0.0171362 0.0027725 6.1808 1.15440 2.8904 0.33976 0.54545  
Centropages abdominalis                         0.0158250 0.0086314 1.8334 6.12818 4.6913 0.36177 0.54545  
Ruditapes philippinarum                         0.0150075 0.0024777 6.0570 0.06301 2.5649 0.38264 0.09091 .
Notomastus koreanus                             0.0149442 0.0023092 6.4716 0.00000 2.4849 0.40342 0.09091 .
Euphausia pacifica                              0.0148139 0.0138015 1.0734 3.19583 1.6094 0.42402 0.27273  
Amphibalanus amphitrite                         0.0144820 0.0020846 6.9471 0.06301 2.4849 0.44416 0.54545  
Acartia hudsonica                               0.0141756 0.0122091 1.1611 2.47341 0.0000 0.46387 0.27273  
Crepidula cf. onyx RC                           0.0132262 0.0036018 3.6721 1.79060 1.7918 0.48226 0.09091 .
Balanus trigonus                                0.0131857 0.0086379 1.5265 1.99589 1.3863 0.50060 0.81818  
Obelia dichotoma                                0.0121729 0.0130364 0.9338 2.19539 0.6931 0.51753 0.18182  
Ctenocalanus vanus                              0.0117568 0.0155916 0.7540 2.09925 0.0000 0.53388 0.27273  
Saxidomus purpuratus                            0.0117027 0.0018083 6.4716 0.00000 1.9459 0.55015 0.09091 .
Acartia omorii                                  0.0114447 0.0086056 1.3299 7.34826 5.8636 0.56607 0.63636  
Balanidae sp. 200216_07_A                       0.0112442 0.0071154 1.5802 5.46230 6.4770 0.58170 0.63636  
Euconchoecia cf. chierchiae S15-D7              0.0108830 0.0084283 1.2912 1.95287 0.0000 0.59684 0.18182  
Temora turbinata                                0.0107756 0.0016651 6.4716 0.00000 1.7918 0.61182 0.18182  
Clausocalanus furcatus                          0.0107657 0.0030807 3.4945 0.53280 1.6094 0.62679 0.63636  
Ophiura kinbergi                                0.0104101 0.0057982 1.7954 2.39561 1.7918 0.64127 0.72727  
Ophiopholis mirabilis                           0.0103096 0.0132719 0.7768 1.80692 0.0000 0.65560 0.27273  
Peltogaster sp. 3 JJ-2019                       0.0101444 0.0062517 1.6226 1.68076 1.3863 0.66971 0.09091 .
Polydora sp. isolate 4 SRL-2017                 0.0096791 0.0014956 6.4716 0.00000 1.6094 0.68317 0.09091 .
Sagartiogeton laceratus                         0.0096791 0.0014956 6.4716 0.00000 1.6094 0.69663 0.09091 .
Subeucalanus pileatus                           0.0096791 0.0014956 6.4716 0.00000 1.6094 0.71009 0.27273  
Acartia pacifica                                0.0096380 0.0036940 2.6091 0.22590 1.7918 0.72349 0.09091 .
Clytia gracilis                                 0.0090885 0.0119243 0.7622 1.48780 0.0000 0.73613 0.27273  
Clytemnestridae sp. MW-2008                     0.0087086 0.0149755 0.5815 1.45729 0.0000 0.74824 0.18182  
Ergalatax contracta                             0.0083371 0.0012883 6.4716 0.00000 1.3863 0.75984 0.18182  
Mytilus galloprovincialis                       0.0081150 0.0024072 3.3712 0.68841 1.3863 0.77112 0.09091 .
Candacia bipinnata                              0.0081121 0.0193808 0.4186 1.32798 0.0000 0.78240 0.36364  
Calanus sinicus                                 0.0077554 0.0059322 1.3073 1.33092 0.0000 0.79319 0.18182  
Aurelia coerulea                                0.0067749 0.0107218 0.6319 1.01217 0.0000 0.80261 0.27273  
Euchaeta rimana                                 0.0057950 0.0036666 1.5805 0.59020 0.6931 0.81067 0.90909  
Pseudocalanus newmani                           0.0051926 0.0097588 0.5321 0.89579 0.0000 0.81789 0.18182  
Amphibalanus improvisus                         0.0051570 0.0033225 1.5521 0.29263 0.6931 0.82506 0.54545  
Monstrilla sp. 3 SYB-2016                       0.0048858 0.0145980 0.3347 0.80862 0.0000 0.83185 0.36364  
Littorina brevicula                             0.0048437 0.0076386 0.6341 0.81610 0.0000 0.83859 0.27273  
Placida dendritica                              0.0045618 0.0101865 0.4478 0.93868 0.0000 0.84493 0.09091 .
Hydroides ezoensis                              0.0041686 0.0006441 6.4716 0.00000 0.6931 0.85073 0.09091 .
Ostrea circumpicta                              0.0041686 0.0006441 6.4716 0.00000 0.6931 0.85653 0.09091 .
Paracalanus indicus                             0.0041686 0.0006441 6.4716 0.00000 0.6931 0.86232 0.90909  
Obelia geniculata                               0.0039574 0.0017230 2.2968 0.33979 0.6931 0.86783 0.36364  
Diphyes chamissonis                             0.0038104 0.0014164 2.6902 0.06301 0.6931 0.87312 0.72727  
Paracalanus tropicus                            0.0037215 0.0085523 0.4351 0.67251 0.0000 0.87830 0.18182  
Paracalanus aculeatus                           0.0037064 0.0013542 2.7370 0.06301 0.6931 0.88345 0.90909  
Echinocardium cordatum                          0.0036143 0.0063490 0.5693 0.62427 0.0000 0.88848 0.18182  
Platynereis bicanaliculata                      0.0034583 0.0114699 0.3015 0.70627 0.0000 0.89329 0.27273  
Oncaea venusta                                  0.0033487 0.0049185 0.6808 0.58741 0.0000 0.89795 0.63636  
Paracalanus parvus                              0.0031561 0.0023079 1.3675 0.35193 0.6931 0.90233 0.18182  
Elaphognathia sugashimaensis                    0.0031258 0.0103670 0.3015 0.64884 0.0000 0.90668 0.09091 .
Eurytemora pacifica                             0.0029185 0.0069114 0.4223 0.60255 0.0000 0.91074 0.09091 .
Lirularia iridescens                            0.0027898 0.0092527 0.3015 0.56975 0.0000 0.91462 0.09091 .
Perforatus perforatus                           0.0027622 0.0044966 0.6143 0.49197 0.0000 0.91846 0.27273  
Charybdis bimaculata                            0.0027389 0.0090840 0.3015 0.41399 0.0000 0.92227 0.09091 .
Armatoglyptes mitis                             0.0027029 0.0089644 0.3015 0.56106 0.0000 0.92603 0.81818  
Pyromaia tuberculata                            0.0026770 0.0088785 0.3015 0.38623 0.0000 0.92975 0.09091 .
Chlorostoma turbinatum                          0.0025909 0.0076114 0.3404 0.42565 0.0000 0.93335 0.36364  
Peltogaster sp. ex Areopaguristes japonicus_192 0.0025013 0.0045677 0.5476 0.44593 0.0000 0.93683 0.63636  
Ascidiella aspersa                              0.0023703 0.0051536 0.4599 0.33535 0.0000 0.94013 0.36364  
Temnotrema sculptum                             0.0023702 0.0078609 0.3015 0.39950 0.0000 0.94342 0.18182  
Botrylloides diegensis                          0.0023253 0.0045850 0.5072 0.49824 0.0000 0.94666 0.54545  
Macrosetella gracilis                           0.0022963 0.0076161 0.3015 0.50759 0.0000 0.94985 0.36364  
Amphibalanus cirratus                           0.0021875 0.0072550 0.3015 0.34402 0.0000 0.95289 0.18182  
Dactylopusia pauciarticulata                    0.0021515 0.0071356 0.3015 0.36263 0.0000 0.95588 0.09091 .
Oncaea media                                    0.0020594 0.0068301 0.3015 0.32058 0.0000 0.95875 0.90909  
Rhynchothalestris helgolandica                  0.0018221 0.0060432 0.3015 0.32058 0.0000 0.96128 0.18182  
Diplosoma listerianum                           0.0017044 0.0056529 0.3015 0.35380 0.0000 0.96365 0.54545  
Eudactylopus spectabilis                        0.0015826 0.0052490 0.3015 0.32321 0.0000 0.96585 0.09091 .
Paraster doederleini                            0.0014205 0.0026545 0.5351 0.25205 0.0000 0.96783 1.00000  
Botryllus schlosseri                            0.0013958 0.0034908 0.3999 0.28891 0.0000 0.96977 0.18182  
Acartia negligens                               0.0012980 0.0032230 0.4027 0.20933 0.0000 0.97158 0.90909  
Pareucalanus attenuatus                         0.0012612 0.0041829 0.3015 0.25756 0.0000 0.97333 0.09091 .
Cyclops kikuchii                                0.0011769 0.0020214 0.5822 0.18904 0.0000 0.97497 0.72727  
Diosaccus ezoensis                              0.0011403 0.0037819 0.3015 0.25205 0.0000 0.97655 0.18182  
Acartia erythraea                               0.0010994 0.0025084 0.4383 0.16289 0.0000 0.97808 1.00000  
Watersipora subtorquata                         0.0010993 0.0019018 0.5780 0.18904 0.0000 0.97961 0.63636  
Myrianida pentadentata                          0.0010674 0.0035402 0.3015 0.21799 0.0000 0.98109 0.27273  
Cosmocalanus darwinii                           0.0010549 0.0034987 0.3015 0.23318 0.0000 0.98256 1.00000  
Clausocalanus paululus                          0.0010220 0.0033895 0.3015 0.22590 0.0000 0.98398 0.18182  
Sclerodactyla multipes                          0.0010220 0.0033895 0.3015 0.22590 0.0000 0.98540 0.90909  
Pleopis polyphemoides                           0.0009781 0.0032439 0.3015 0.19975 0.0000 0.98676 1.00000  
Belzebub intermedius                            0.0009470 0.0031408 0.3015 0.20933 0.0000 0.98808 1.00000  
Paraeuchaeta russelli                           0.0009037 0.0029971 0.3015 0.19975 0.0000 0.98934 0.45455  
Apostichopus japonicus                          0.0008629 0.0019406 0.4447 0.16289 0.0000 0.99054 0.90909  
Centropages tenuiremis                          0.0007217 0.0016301 0.4427 0.12603 0.0000 0.99154 1.00000  
Labidocera rotunda                              0.0007163 0.0023757 0.3015 0.12603 0.0000 0.99254 0.45455  
Halichondria sp. HK-2019                        0.0006608 0.0021915 0.3015 0.09987 0.0000 0.99345 0.27273  
Amonardia coreana                               0.0005701 0.0018909 0.3015 0.12603 0.0000 0.99425 0.63636  
Calocalanus sp. 1 AC-2013                       0.0005701 0.0018909 0.3015 0.12603 0.0000 0.99504 0.72727  
Mesocentrotus nudus                             0.0004811 0.0015957 0.3015 0.09987 0.0000 0.99571 0.54545  
Acrocalanus gracilis                            0.0004622 0.0015329 0.3015 0.06301 0.0000 0.99635 1.00000  
Pseudodiaptomus nihonkaiensis                   0.0004181 0.0013867 0.3015 0.06301 0.0000 0.99693 1.00000  
Lucifer sp. DNZ105                              0.0004169 0.0013827 0.3015 0.06301 0.0000 0.99751 1.00000  
Reishia clavigera                               0.0004169 0.0013827 0.3015 0.06301 0.0000 0.99809 0.90909  
Bougainvillia muscus                            0.0004007 0.0013289 0.3015 0.06301 0.0000 0.99865 0.63636  
Sugiura chengshanense                           0.0004007 0.0013289 0.3015 0.06301 0.0000 0.99921 0.36364  
Jassa slatteryi                                 0.0002851 0.0009455 0.3015 0.06301 0.0000 0.99960 0.90909  
Timea sp. G303973                               0.0002851 0.0009455 0.3015 0.06301 0.0000 1.00000 0.72727  
Achelia bituberculata                           0.0000000 0.0000000    NaN 0.00000 0.0000 1.00000 1.00000  
Amphibalanus eburneus                           0.0000000 0.0000000    NaN 0.00000 0.0000 1.00000 1.00000  
Amphibalanus reticulatus                        0.0000000 0.0000000    NaN 0.00000 0.0000 1.00000 1.00000  
Aphelasterias japonica                          0.0000000 0.0000000    NaN 0.00000 0.0000 1.00000 1.00000  
Aplysia oculifera                               0.0000000 0.0000000    NaN 0.00000 0.0000 1.00000 1.00000  
Aplysia parvula                                 0.0000000 0.0000000    NaN 0.00000 0.0000 1.00000 1.00000  
Astropecten polyacanthus                        0.0000000 0.0000000    NaN 0.00000 0.0000 1.00000 1.00000  
Atrina pectinata                                0.0000000 0.0000000    NaN 0.00000 0.0000 1.00000 1.00000  
Azumapecten farreri                             0.0000000 0.0000000    NaN 0.00000 0.0000 1.00000 1.00000  
Barentsia discreta                              0.0000000 0.0000000    NaN 0.00000 0.0000 1.00000 1.00000  
Bistolida kieneri                               0.0000000 0.0000000    NaN 0.00000 0.0000 1.00000 1.00000  
Brissus agassizii                               0.0000000 0.0000000    NaN 0.00000 0.0000 1.00000 1.00000  
Bugula neritina                                 0.0000000 0.0000000    NaN 0.00000 0.0000 1.00000 1.00000  
Bugula tsunamiensis                             0.0000000 0.0000000    NaN 0.00000 0.0000 1.00000 1.00000  
Calocalanus pavo                                0.0000000 0.0000000    NaN 0.00000 0.0000 1.00000 1.00000  
Calocalanus plumulosus                          0.0000000 0.0000000    NaN 0.00000 0.0000 1.00000 1.00000  
Campanularia hincksii                           0.0000000 0.0000000    NaN 0.00000 0.0000 1.00000 1.00000  
Candacia bradyi                                 0.0000000 0.0000000    NaN 0.00000 0.0000 1.00000 1.00000  
Candacia catula                                 0.0000000 0.0000000    NaN 0.00000 0.0000 1.00000 1.00000  
 [ reached 'max' / getOption("max.print") -- omitted 68 rows ]

Contrast: g1_g4 

                                                  average        sd  ratio     ava    avb  cumsum       p  
Evadne nordmanni                                0.0333363 0.0163126 2.0436 6.37643 0.1386 0.04889 0.09091 .
Clausocalanus furcatus                          0.0262402 0.0177453 1.4787 0.53280 4.9692 0.08737 0.09091 .
Paracalanus gracilis                            0.0257416 0.0178465 1.4424 1.15440 5.4201 0.12513 0.09091 .
Chthamalus challengeri                          0.0255838 0.0155053 1.6500 6.33003 2.6455 0.16265 0.09091 .
Eudactylopus sp. 1 DHC-2018                     0.0239471 0.0173941 1.3767 4.61700 0.0000 0.19777 0.09091 .
Megabalanus rosa                                0.0217333 0.0085356 2.5462 0.00000 4.0402 0.22964 0.09091 .
Acartia steueri                                 0.0211043 0.0180905 1.1666 4.09918 2.5825 0.26060 0.09091 .
Balanidae sp. 200216_07_A                       0.0209045 0.0138318 1.5113 5.46230 2.7288 0.29125 0.09091 .
Euphausia pacifica                              0.0196903 0.0152180 1.2939 3.19583 3.7582 0.32013 0.09091 .
Podon leuckartii                                0.0187122 0.0120252 1.5561 4.04983 0.5781 0.34758 0.09091 .
Mitrella bicincta                               0.0183236 0.0104422 1.7548 3.88257 1.1421 0.37445 0.09091 .
Centropages abdominalis                         0.0179794 0.0137732 1.3054 6.12818 5.2213 0.40082 0.36364  
Ophiura kinbergi                                0.0175798 0.0116507 1.5089 2.39561 4.6124 0.42660 0.09091 .
Euchaeta rimana                                 0.0175101 0.0111067 1.5765 0.59020 3.6685 0.45228 0.09091 .
Hemicentrotus pulcherrimus                      0.0153966 0.0115371 1.3345 3.12843 1.8497 0.47486 0.18182  
Obelia dichotoma                                0.0151420 0.0148330 1.0208 2.19539 2.1009 0.49707 0.18182  
Ophiopholis mirabilis                           0.0146063 0.0105996 1.3780 1.80692 3.2201 0.51849 0.18182  
Oncaea media                                    0.0131816 0.0110930 1.1883 0.32058 2.6459 0.53782 0.09091 .
Ctenocalanus vanus                              0.0123805 0.0111091 1.1144 2.09925 1.6037 0.55598 0.27273  
Paracalanus indicus                             0.0115142 0.0102640 1.1218 0.00000 2.1964 0.57287 0.18182  
Acartia hudsonica                               0.0111617 0.0083403 1.3383 2.47341 2.7556 0.58924 0.27273  
Clytemnestridae sp. MW-2008                     0.0110538 0.0135876 0.8135 1.45729 1.3605 0.60545 0.18182  
Balanus trigonus                                0.0104767 0.0118122 0.8869 1.99589 0.6802 0.62081 1.00000  
Euconchoecia cf. chierchiae S15-D7              0.0097000 0.0073101 1.3269 1.95287 0.0000 0.63504 0.09091 .
Sclerodactyla multipes                          0.0092012 0.0098901 0.9303 0.22590 1.7902 0.64853 0.09091 .
Crepidula cf. onyx RC                           0.0088239 0.0111355 0.7924 1.79060 0.1386 0.66147 0.81818  
Peltogaster sp. 3 JJ-2019                       0.0087175 0.0103688 0.8407 1.68076 0.0000 0.67426 0.45455  
Acartia omorii                                  0.0083257 0.0067072 1.2413 7.34826 8.3715 0.68647 1.00000  
Clytia gracilis                                 0.0080178 0.0101226 0.7921 1.48780 0.0000 0.69823 0.18182  
Oncaea venusta                                  0.0071773 0.0079563 0.9021 0.58741 1.2923 0.70875 0.18182  
Candacia bipinnata                              0.0071396 0.0163564 0.4365 1.32798 0.0000 0.71923 0.36364  
Canthocalanus pauper                            0.0066252 0.0096130 0.6892 0.00000 1.2104 0.72894 0.36364  
Macrosetella gracilis                           0.0065468 0.0112663 0.5811 0.50759 0.9190 0.73854 0.09091 .
Acartia negligens                               0.0064271 0.0081978 0.7840 0.20933 1.1983 0.74797 0.45455  
Undinula vulgaris                               0.0063633 0.0130102 0.4891 0.00000 1.0814 0.75730 0.45455  
Paracalanus tropicus                            0.0060296 0.0091655 0.6579 0.67251 0.8254 0.76614 0.18182  
Calanus sinicus                                 0.0060240 0.0047968 1.2558 1.33092 0.4970 0.77498 0.18182  
Aurelia coerulea                                0.0059216 0.0090239 0.6562 1.01217 0.0000 0.78366 0.18182  
Amonardia coreana                               0.0058036 0.0068838 0.8431 0.12603 1.1755 0.79218 0.09091 .
Oulastrea crispata                              0.0055672 0.0094127 0.5914 0.00000 1.1027 0.80034 0.09091 .
Paraster doederleini                            0.0054047 0.0079586 0.6791 0.25205 1.0100 0.80827 1.00000  
Paracalanus parvus                              0.0046235 0.0020348 2.2722 0.35193 1.1326 0.81505 0.09091 .
Aplysia parvula                                 0.0046114 0.0094193 0.4896 0.00000 0.8189 0.82181 0.09091 .
Pseudocalanus newmani                           0.0046101 0.0083537 0.5519 0.89579 0.0000 0.82857 0.27273  
Aphelasterias japonica                          0.0044289 0.0055482 0.7982 0.00000 0.8764 0.83507 0.09091 .
Rhynchothalestris helgolandica                  0.0043281 0.0075324 0.5746 0.32058 0.6931 0.84141 0.18182  
Monstrilla sp. 3 SYB-2016                       0.0043247 0.0125065 0.3458 0.80862 0.0000 0.84776 0.36364  
Clausocalanus jobei                             0.0043128 0.0062462 0.6905 0.00000 0.7742 0.85408 0.09091 .
Littorina brevicula                             0.0042919 0.0065125 0.6590 0.81610 0.0000 0.86038 0.27273  
Placida dendritica                              0.0041280 0.0088932 0.4642 0.93868 0.0000 0.86643 0.54545  
Paraeuchaeta russelli                           0.0038523 0.0055161 0.6984 0.19975 0.6516 0.87208 0.18182  
Cosmocalanus darwinii                           0.0035639 0.0063231 0.5636 0.23318 0.5130 0.87731 0.72727  
Myrianida pentadentata                          0.0035363 0.0061146 0.5783 0.21799 0.6182 0.88249 0.09091 .
Mytilus galloprovincialis                       0.0033499 0.0059767 0.5605 0.68841 0.0000 0.88741 0.54545  
Echinocardium cordatum                          0.0032107 0.0054337 0.5909 0.62427 0.0000 0.89212 0.27273  
Platynereis bicanaliculata                      0.0031273 0.0100051 0.3126 0.70627 0.0000 0.89670 0.36364  
Hydroides ezoensis                              0.0030795 0.0062698 0.4912 0.00000 0.6516 0.90122 0.27273  
Elaphognathia sugashimaensis                    0.0028308 0.0090558 0.3126 0.64884 0.0000 0.90537 0.27273  
Perforatus perforatus                           0.0027155 0.0035740 0.7598 0.49197 0.1386 0.90935 0.81818  
Eurytemora pacifica                             0.0026419 0.0060370 0.4376 0.60255 0.0000 0.91323 0.27273  
Lirularia iridescens                            0.0025228 0.0080711 0.3126 0.56975 0.0000 0.91693 0.27273  
Acartia erythraea                               0.0024793 0.0029317 0.8457 0.16289 0.4159 0.92056 1.00000  
Armatoglyptes mitis                             0.0024478 0.0078307 0.3126 0.56106 0.0000 0.92415 0.90909  
Charybdis bimaculata                            0.0024006 0.0076930 0.3120 0.41399 0.0000 0.92767 0.27273  
Pyromaia tuberculata                            0.0023333 0.0074799 0.3119 0.38623 0.0000 0.93110 0.27273  
Chlorostoma turbinatum                          0.0022898 0.0064748 0.3537 0.42565 0.0000 0.93446 0.36364  
Peltogaster sp. ex Areopaguristes japonicus_192 0.0022284 0.0039533 0.5637 0.44593 0.0000 0.93772 0.90909  
Botrylloides diegensis                          0.0021117 0.0040219 0.5250 0.49824 0.0000 0.94082 0.90909  
Temnotrema sculptum                             0.0021029 0.0067341 0.3123 0.39950 0.0000 0.94390 0.36364  
Ascidiella aspersa                              0.0020606 0.0043196 0.4770 0.33535 0.0000 0.94693 0.45455  
Calocalanus plumulosus                          0.0020497 0.0041761 0.4908 0.00000 0.4159 0.94993 0.63636  
Amphibalanus cirratus                           0.0019260 0.0061705 0.3121 0.34402 0.0000 0.95276 0.27273  
Calocalanus sp. 1 AC-2013                       0.0019095 0.0033284 0.5737 0.12603 0.3219 0.95556 0.54545  
Dactylopusia pauciarticulata                    0.0019088 0.0061128 0.3123 0.36263 0.0000 0.95836 0.18182  
Obelia geniculata                               0.0018092 0.0033370 0.5421 0.33979 0.0000 0.96101 0.90909  
Acrocalanus gracilis                            0.0016202 0.0027549 0.5881 0.06301 0.2773 0.96339 0.90909  
Liriope tetraphylla                             0.0015865 0.0032322 0.4908 0.00000 0.3219 0.96571 1.00000  
Diplosoma listerianum                           0.0015436 0.0049380 0.3126 0.35380 0.0000 0.96798 0.81818  
Amphibalanus improvisus                         0.0015403 0.0049327 0.3123 0.29263 0.0000 0.97024 1.00000  
Eudactylopus spectabilis                        0.0014312 0.0045787 0.3126 0.32321 0.0000 0.97234 0.27273  
Cyclops kikuchii                                0.0013660 0.0018471 0.7395 0.18904 0.1386 0.97434 0.90909  
Peasiella habei                                 0.0012929 0.0026434 0.4891 0.00000 0.2197 0.97623 0.90909  
Botryllus schlosseri                            0.0012624 0.0030592 0.4126 0.28891 0.0000 0.97809 0.45455  
Pareucalanus attenuatus                         0.0011405 0.0036487 0.3126 0.25756 0.0000 0.97976 0.27273  
Diosaccus ezoensis                              0.0010384 0.0033211 0.3127 0.25205 0.0000 0.98128 0.36364  
Acartia pacifica                                0.0010239 0.0023241 0.4405 0.22590 0.0000 0.98278 1.00000  
Watersipora subtorquata                         0.0009761 0.0016288 0.5993 0.18904 0.0000 0.98421 0.90909  
Clausocalanus paululus                          0.0009307 0.0029765 0.3127 0.22590 0.0000 0.98558 0.36364  
Lucifer sp. DNZ105                              0.0008917 0.0015649 0.5698 0.06301 0.1386 0.98689 1.00000  
Pleopis polyphemoides                           0.0008845 0.0028297 0.3126 0.19975 0.0000 0.98818 1.00000  
Belzebub intermedius                            0.0008624 0.0027581 0.3127 0.20933 0.0000 0.98945 1.00000  
Apostichopus japonicus                          0.0007739 0.0016826 0.4600 0.16289 0.0000 0.99058 1.00000  
Temnopleurus toreumaticus                       0.0006832 0.0013920 0.4908 0.00000 0.1386 0.99159 1.00000  
Centropages tenuiremis                          0.0006412 0.0013952 0.4596 0.12603 0.0000 0.99253 1.00000  
Labidocera rotunda                              0.0006384 0.0020439 0.3123 0.12603 0.0000 0.99346 0.72727  
Halichondria sp. HK-2019                        0.0005791 0.0018559 0.3120 0.09987 0.0000 0.99431 0.72727  
Mesocentrotus nudus                             0.0004357 0.0013939 0.3126 0.09987 0.0000 0.99495 0.54545  
Amphibalanus amphitrite                         0.0004000 0.0012829 0.3118 0.06301 0.0000 0.99554 1.00000  
Paracalanus aculeatus                           0.0004000 0.0012829 0.3118 0.06301 0.0000 0.99613 1.00000  
Pseudodiaptomus nihonkaiensis                   0.0003663 0.0011740 0.3120 0.06301 0.0000 0.99666 0.90909  
Ruditapes philippinarum                         0.0003663 0.0011740 0.3120 0.06301 0.0000 0.99720 1.00000  
Reishia clavigera                               0.0003654 0.0011709 0.3120 0.06301 0.0000 0.99774 1.00000  
Bougainvillia muscus                            0.0003528 0.0011302 0.3121 0.06301 0.0000 0.99825 0.72727  
Sugiura chengshanense                           0.0003528 0.0011302 0.3121 0.06301 0.0000 0.99877 0.72727  
Diphyes chamissonis                             0.0003192 0.0010220 0.3123 0.06301 0.0000 0.99924 1.00000  
Jassa slatteryi                                 0.0002596 0.0008303 0.3127 0.06301 0.0000 0.99962 1.00000  
Timea sp. G303973                               0.0002596 0.0008303 0.3127 0.06301 0.0000 1.00000 0.90909  
Achelia bituberculata                           0.0000000 0.0000000    NaN 0.00000 0.0000 1.00000 1.00000  
Amphibalanus eburneus                           0.0000000 0.0000000    NaN 0.00000 0.0000 1.00000 1.00000  
Amphibalanus reticulatus                        0.0000000 0.0000000    NaN 0.00000 0.0000 1.00000 1.00000  
Aplysia oculifera                               0.0000000 0.0000000    NaN 0.00000 0.0000 1.00000 1.00000  
Astropecten polyacanthus                        0.0000000 0.0000000    NaN 0.00000 0.0000 1.00000 1.00000  
Atrina pectinata                                0.0000000 0.0000000    NaN 0.00000 0.0000 1.00000 1.00000  
Azumapecten farreri                             0.0000000 0.0000000    NaN 0.00000 0.0000 1.00000 1.00000  
Barentsia discreta                              0.0000000 0.0000000    NaN 0.00000 0.0000 1.00000 1.00000  
Bistolida kieneri                               0.0000000 0.0000000    NaN 0.00000 0.0000 1.00000 1.00000  
Brissus agassizii                               0.0000000 0.0000000    NaN 0.00000 0.0000 1.00000 1.00000  
Bugula neritina                                 0.0000000 0.0000000    NaN 0.00000 0.0000 1.00000 1.00000  
Bugula tsunamiensis                             0.0000000 0.0000000    NaN 0.00000 0.0000 1.00000 1.00000  
Calocalanus pavo                                0.0000000 0.0000000    NaN 0.00000 0.0000 1.00000 1.00000  
Campanularia hincksii                           0.0000000 0.0000000    NaN 0.00000 0.0000 1.00000 1.00000  
Candacia bradyi                                 0.0000000 0.0000000    NaN 0.00000 0.0000 1.00000 1.00000  
Candacia catula                                 0.0000000 0.0000000    NaN 0.00000 0.0000 1.00000 1.00000  
Capitulum mitella                               0.0000000 0.0000000    NaN 0.00000 0.0000 1.00000 1.00000  
Caprella sp. 2 MPC-2013                         0.0000000 0.0000000    NaN 0.00000 0.0000 1.00000 1.00000  
 [ reached 'max' / getOption("max.print") -- omitted 68 rows ]

Contrast: g1_YD54 

                                                  average        sd   ratio     ava    avb  cumsum       p  
Acartia negligens                               0.0401859 0.0048683  8.2546 0.20933 9.7596 0.04912 0.09091 .
Clausocalanus furcatus                          0.0336683 0.0088773  3.7926 0.53280 8.4314 0.09027 0.09091 .
Temora discaudata                               0.0286114 0.0031877  8.9757 0.00000 6.7957 0.12524 0.09091 .
Cosmocalanus darwinii                           0.0273743 0.0051045  5.3628 0.23318 6.6921 0.15870 0.09091 .
Evadne nordmanni                                0.0268618 0.0130092  2.0648 6.37643 0.0000 0.19153 0.09091 .
Calocalanus pavo                                0.0263300 0.0029335  8.9757 0.00000 6.2538 0.22371 0.09091 .
Sagitta robusta                                 0.0256553 0.0028583  8.9757 0.00000 6.0936 0.25507 0.09091 .
Paracalanus indicus                             0.0251296 0.0027997  8.9757 0.00000 5.9687 0.28578 0.09091 .
Candacia catula                                 0.0247347 0.0027557  8.9757 0.00000 5.8749 0.31601 0.09091 .
Oithona attenuata                               0.0243512 0.0027130  8.9757 0.00000 5.7838 0.34578 0.09091 .
Creseis chierchiae                              0.0223698 0.0024923  8.9757 0.00000 5.3132 0.37312 0.09091 .
Acartia omorii                                  0.0215095 0.0082779  2.5984 7.34826 2.3026 0.39941 0.09091 .
Centropages abdominalis                         0.0213350 0.0108490  1.9665 6.12818 1.0986 0.42549 0.18182  
Calocalanus plumulosus                          0.0207142 0.0023078  8.9757 0.00000 4.9200 0.45080 0.09091 .
Chthamalus challengeri                          0.0199443 0.0094451  2.1116 6.33003 2.6391 0.47518 0.36364  
Acrocalanus gracilis                            0.0197446 0.0019978  9.8834 0.06301 4.7622 0.49931 0.09091 .
Canthocalanus pauper                            0.0193888 0.0021601  8.9757 0.00000 4.6052 0.52301 0.09091 .
Eudactylopus sp. 1 DHC-2018                     0.0190586 0.0140946  1.3522 4.61700 0.0000 0.54631 0.18182  
Cavolinia uncinata                              0.0185532 0.0020671  8.9757 0.00000 4.4067 0.56898 0.09091 .
Acartia steueri                                 0.0167537 0.0164744  1.0170 4.09918 0.0000 0.58946 0.18182  
Calocalanus sp. 1 AC-2013                       0.0162028 0.0029009  5.5855 0.12603 3.9512 0.60926 0.09091 .
Oncaea media                                    0.0141113 0.0047592  2.9651 0.32058 3.6889 0.62651 0.09091 .
Euphausia pacifica                              0.0138408 0.0062813  2.2035 3.19583 5.0876 0.64343 0.27273  
Undinula vulgaris                               0.0137173 0.0015283  8.9757 0.00000 3.2581 0.66019 0.18182  
Geryonia proboscidalis                          0.0121691 0.0013558  8.9757 0.00000 2.8904 0.67507 0.09091 .
Megabalanus rosa                                0.0111110 0.0012379  8.9757 0.00000 2.6391 0.68865 0.36364  
Sthenoteuthis oualaniensis                      0.0111110 0.0012379  8.9757 0.00000 2.6391 0.70223 0.09091 .
Acartia hudsonica                               0.0100697 0.0084722  1.1886 2.47341 0.0000 0.71454 0.09091 .
Ophiopholis mirabilis                           0.0100150 0.0033842  2.9593 1.80692 2.8904 0.72678 0.18182  
Podon leuckartii                                0.0096148 0.0063125  1.5231 4.04983 2.3979 0.73853 0.27273  
Ophiura kinbergi                                0.0095590 0.0081808  1.1685 2.39561 0.0000 0.75021 0.72727  
Hemicentrotus pulcherrimus                      0.0093096 0.0049217  1.8915 3.12843 2.9444 0.76159 0.45455  
Obelia dichotoma                                0.0088193 0.0112097  0.7868 2.19539 0.0000 0.77237 0.54545  
Ctenocalanus vanus                              0.0083941 0.0110450  0.7600 2.09925 0.0000 0.78263 0.18182  
Balanidae sp. 200216_07_A                       0.0081967 0.0066826  1.2266 5.46230 4.0775 0.79265 0.72727  
Euconchoecia cf. chierchiae S15-D7              0.0077890 0.0060954  1.2779 1.95287 0.0000 0.80217 0.09091 .
Balanus trigonus                                0.0074023 0.0113066  0.6547 1.99589 0.0000 0.81122 1.00000  
Mitrella bicincta                               0.0073665 0.0049337  1.4931 3.88257 3.4657 0.82022 0.27273  
Paracalanus gracilis                            0.0070323 0.0059855  1.1749 1.15440 1.0986 0.82881 0.72727  
Crepidula cf. onyx RC                           0.0069669 0.0097568  0.7141 1.79060 0.0000 0.83733 0.63636  
Peltogaster sp. 3 JJ-2019                       0.0069456 0.0085548  0.8119 1.68076 0.0000 0.84582 0.36364  
Clytia gracilis                                 0.0063258 0.0081802  0.7733 1.48780 0.0000 0.85355 0.09091 .
Clytemnestridae sp. MW-2008                     0.0061339 0.0105518  0.5813 1.45729 0.0000 0.86105 0.27273  
Candacia bipinnata                              0.0056154 0.0131263  0.4278 1.32798 0.0000 0.86791 0.09091 .
Calanus sinicus                                 0.0054839 0.0041491  1.3217 1.33092 0.0000 0.87461 0.18182  
Monstrilla sp. 3 SYB-2016                       0.0052088 0.0087528  0.5951 0.80862 0.6931 0.88098 0.27273  
Sclerodactyla multipes                          0.0047152 0.0004311 10.9377 0.22590 1.0986 0.88674 0.18182  
Aurelia coerulea                                0.0045958 0.0071693  0.6410 1.01217 0.0000 0.89236 0.09091 .
Pseudocalanus newmani                           0.0036763 0.0068731  0.5349 0.89579 0.0000 0.89685 0.18182  
Littorina brevicula                             0.0034100 0.0053042  0.6429 0.81610 0.0000 0.90102 0.18182  
Placida dendritica                              0.0034020 0.0075954  0.4479 0.93868 0.0000 0.90518 0.45455  
Belzebub intermedius                            0.0032044 0.0008169  3.9224 0.20933 0.6931 0.90910 1.00000  
Liriope tetraphylla                             0.0029183 0.0003251  8.9757 0.00000 0.6931 0.91266 1.00000  
Temora turbinata                                0.0029183 0.0003251  8.9757 0.00000 0.6931 0.91623 0.54545  
Acartia pacifica                                0.0027678 0.0009874  2.8033 0.22590 0.6931 0.91961 0.36364  
Mytilus galloprovincialis                       0.0027042 0.0050183  0.5389 0.68841 0.0000 0.92292 0.18182  
Paracalanus tropicus                            0.0026649 0.0060557  0.4401 0.67251 0.0000 0.92618 0.27273  
Platynereis bicanaliculata                      0.0025742 0.0085376  0.3015 0.70627 0.0000 0.92932 0.36364  
Echinocardium cordatum                          0.0025625 0.0044650  0.5739 0.62427 0.0000 0.93245 0.09091 .
Oncaea venusta                                  0.0023812 0.0035309  0.6744 0.58741 0.0000 0.93537 0.63636  
Elaphognathia sugashimaensis                    0.0023363 0.0077487  0.3015 0.64884 0.0000 0.93822 0.18182  
Eurytemora pacifica                             0.0021784 0.0051621  0.4220 0.60255 0.0000 0.94088 0.18182  
Euchaeta rimana                                 0.0021587 0.0049327  0.4376 0.59020 0.0000 0.94352 1.00000  
Lirularia iridescens                            0.0020766 0.0068873  0.3015 0.56975 0.0000 0.94606 0.27273  
Armatoglyptes mitis                             0.0020202 0.0067004  0.3015 0.56106 0.0000 0.94853 1.00000  
Perforatus perforatus                           0.0019736 0.0032042  0.6159 0.49197 0.0000 0.95094 0.63636  
Charybdis bimaculata                            0.0018708 0.0062047  0.3015 0.41399 0.0000 0.95323 0.27273  
Chlorostoma turbinatum                          0.0018110 0.0052657  0.3439 0.42565 0.0000 0.95544 0.18182  
Pyromaia tuberculata                            0.0018013 0.0059742  0.3015 0.38623 0.0000 0.95764 0.18182  
Peltogaster sp. ex Areopaguristes japonicus_192 0.0017878 0.0033204  0.5384 0.44593 0.0000 0.95983 0.72727  
Botrylloides diegensis                          0.0017515 0.0034656  0.5054 0.49824 0.0000 0.96197 0.72727  
Macrosetella gracilis                           0.0017432 0.0057815  0.3015 0.50759 0.0000 0.96410 0.45455  
Temnotrema sculptum                             0.0016737 0.0055510  0.3015 0.39950 0.0000 0.96615 0.45455  
Paracalanus parvus                              0.0015927 0.0025994  0.6127 0.35193 0.0000 0.96809 0.81818  
Ascidiella aspersa                              0.0015838 0.0034121  0.4642 0.33535 0.0000 0.97003 0.18182  
Dactylopusia pauciarticulata                    0.0015192 0.0050388  0.3015 0.36263 0.0000 0.97188 0.27273  
Amphibalanus cirratus                           0.0015128 0.0050173  0.3015 0.34402 0.0000 0.97373 0.18182  
Obelia geniculata                               0.0014322 0.0027324  0.5242 0.33979 0.0000 0.97548 0.72727  
Rhynchothalestris helgolandica                  0.0013027 0.0043207  0.3015 0.32058 0.0000 0.97708 0.45455  
Diplosoma listerianum                           0.0012739 0.0042252  0.3015 0.35380 0.0000 0.97863 0.63636  
Amphibalanus improvisus                         0.0012259 0.0040660  0.3015 0.29263 0.0000 0.98013 1.00000  
Eudactylopus spectabilis                        0.0011780 0.0039071  0.3015 0.32321 0.0000 0.98157 0.27273  
Botryllus schlosseri                            0.0010398 0.0026337  0.3948 0.28891 0.0000 0.98284 0.27273  
Paraster doederleini                            0.0010161 0.0018947  0.5363 0.25205 0.0000 0.98408 1.00000  
Pareucalanus attenuatus                         0.0009388 0.0031135  0.3015 0.25756 0.0000 0.98523 0.27273  
Diosaccus ezoensis                              0.0008656 0.0028709  0.3015 0.25205 0.0000 0.98629 0.18182  
Cyclops kikuchii                                0.0008185 0.0014038  0.5831 0.18904 0.0000 0.98729 0.81818  
Myrianida pentadentata                          0.0007945 0.0026351  0.3015 0.21799 0.0000 0.98826 0.45455  
Watersipora subtorquata                         0.0007784 0.0013402  0.5808 0.18904 0.0000 0.98921 0.81818  
Clausocalanus paululus                          0.0007758 0.0025730  0.3015 0.22590 0.0000 0.99016 0.18182  
Acartia erythraea                               0.0007461 0.0017050  0.4376 0.16289 0.0000 0.99107 1.00000  
Pleopis polyphemoides                           0.0007280 0.0024146  0.3015 0.19975 0.0000 0.99196 1.00000  
Paraeuchaeta russelli                           0.0006860 0.0022751  0.3015 0.19975 0.0000 0.99280 0.45455  
Apostichopus japonicus                          0.0006280 0.0014187  0.4427 0.16289 0.0000 0.99357 1.00000  
Centropages tenuiremis                          0.0005122 0.0011486  0.4459 0.12603 0.0000 0.99420 1.00000  
Labidocera rotunda                              0.0005121 0.0016986  0.3015 0.12603 0.0000 0.99482 0.63636  
Halichondria sp. HK-2019                        0.0004513 0.0014969  0.3015 0.09987 0.0000 0.99537 0.27273  
Amonardia coreana                               0.0004328 0.0014355  0.3015 0.12603 0.0000 0.99590 0.54545  
Mesocentrotus nudus                             0.0003596 0.0011927  0.3015 0.09987 0.0000 0.99634 0.72727  
Amphibalanus amphitrite                         0.0003052 0.0010122  0.3015 0.06301 0.0000 0.99671 1.00000  
Paracalanus aculeatus                           0.0003052 0.0010122  0.3015 0.06301 0.0000 0.99709 1.00000  
Pseudodiaptomus nihonkaiensis                   0.0002853 0.0009463  0.3015 0.06301 0.0000 0.99744 1.00000  
Ruditapes philippinarum                         0.0002853 0.0009463  0.3015 0.06301 0.0000 0.99778 1.00000  
Lucifer sp. DNZ105                              0.0002848 0.0009444  0.3015 0.06301 0.0000 0.99813 1.00000  
Reishia clavigera                               0.0002848 0.0009444  0.3015 0.06301 0.0000 0.99848 0.90909  
Bougainvillia muscus                            0.0002771 0.0009190  0.3015 0.06301 0.0000 0.99882 0.72727  
Sugiura chengshanense                           0.0002771 0.0009190  0.3015 0.06301 0.0000 0.99916 0.36364  
Diphyes chamissonis                             0.0002561 0.0008493  0.3015 0.06301 0.0000 0.99947 1.00000  
Jassa slatteryi                                 0.0002164 0.0007177  0.3015 0.06301 0.0000 0.99974 1.00000  
Timea sp. G303973                               0.0002164 0.0007177  0.3015 0.06301 0.0000 1.00000 0.81818  
Achelia bituberculata                           0.0000000 0.0000000     NaN 0.00000 0.0000 1.00000 1.00000  
Amphibalanus eburneus                           0.0000000 0.0000000     NaN 0.00000 0.0000 1.00000 1.00000  
Amphibalanus reticulatus                        0.0000000 0.0000000     NaN 0.00000 0.0000 1.00000 1.00000  
Aphelasterias japonica                          0.0000000 0.0000000     NaN 0.00000 0.0000 1.00000 1.00000  
Aplysia oculifera                               0.0000000 0.0000000     NaN 0.00000 0.0000 1.00000 1.00000  
Aplysia parvula                                 0.0000000 0.0000000     NaN 0.00000 0.0000 1.00000 1.00000  
Astropecten polyacanthus                        0.0000000 0.0000000     NaN 0.00000 0.0000 1.00000 1.00000  
Atrina pectinata                                0.0000000 0.0000000     NaN 0.00000 0.0000 1.00000 1.00000  
Azumapecten farreri                             0.0000000 0.0000000     NaN 0.00000 0.0000 1.00000 1.00000  
Barentsia discreta                              0.0000000 0.0000000     NaN 0.00000 0.0000 1.00000 1.00000  
Bistolida kieneri                               0.0000000 0.0000000     NaN 0.00000 0.0000 1.00000 1.00000  
Brissus agassizii                               0.0000000 0.0000000     NaN 0.00000 0.0000 1.00000 1.00000  
Bugula neritina                                 0.0000000 0.0000000     NaN 0.00000 0.0000 1.00000 1.00000  
Bugula tsunamiensis                             0.0000000 0.0000000     NaN 0.00000 0.0000 1.00000 1.00000  
Campanularia hincksii                           0.0000000 0.0000000     NaN 0.00000 0.0000 1.00000 1.00000  
 [ reached 'max' / getOption("max.print") -- omitted 68 rows ]

Contrast: g2_g3 

                                                 average       sd  ratio    ava     avb  cumsum       p  
Pleopis polyphemoides                           0.020930 0.008140 2.5714 7.7636 1.06229 0.02763 0.09091 .
Amphibalanus amphitrite                         0.020161 0.009453 2.1328 1.7597 8.29206 0.05425 0.09091 .
Belzebub intermedius                            0.019065 0.006965 2.7372 0.0000 5.98888 0.07942 0.09091 .
Liriope tetraphylla                             0.018915 0.009728 1.9443 0.0000 5.99417 0.10440 0.09091 .
Paraster doederleini                            0.017047 0.011271 1.5124 0.6931 5.83424 0.12690 0.09091 .
Acartia omorii                                  0.013943 0.010173 1.3706 6.7947 2.64308 0.14531 0.54545  
Acartia erythraea                               0.012743 0.006778 1.8799 0.4024 4.40678 0.16214 0.09091 .
Labidocera acuta                                0.012252 0.008803 1.3919 0.0000 3.97951 0.17831 0.09091 .
Membranipora serrilamella                       0.012081 0.007607 1.5882 3.8961 0.00000 0.19426 0.09091 .
Amphibalanus improvisus                         0.011507 0.006771 1.6995 0.0000 3.86136 0.20946 0.09091 .
Temora discaudata                               0.010913 0.008891 1.2274 0.0000 3.68085 0.22386 0.27273  
Paracalanus gracilis                            0.010840 0.012919 0.8391 0.0000 3.82280 0.23818 0.90909  
Centropages tenuiremis                          0.010647 0.012261 0.8684 2.9101 1.80103 0.25223 0.27273  
Balanus trigonus                                0.010630 0.008467 1.2555 6.3425 4.90682 0.26627 1.00000  
Temnopleurus toreumaticus                       0.009813 0.009038 1.0858 0.6212 3.20524 0.27922 0.09091 .
Fistulobalanus albicostatus                     0.009579 0.010071 0.9512 1.7175 2.78270 0.29187 0.18182  
Euchaeta rimana                                 0.009414 0.006646 1.4165 0.0000 3.13397 0.30430 0.81818  
Heliocidaris crassispina                        0.009385 0.010828 0.8667 0.9830 2.62253 0.31669 0.36364  
Diphyes chamissonis                             0.009331 0.010402 0.8970 0.0000 3.04731 0.32901 0.09091 .
Clausocalanus furcatus                          0.009321 0.007774 1.1991 0.0000 3.27948 0.34132 0.72727  
Reishia clavigera                               0.008641 0.008544 1.0114 2.6651 1.11715 0.35273 0.09091 .
Crassostrea gigas                               0.008450 0.006664 1.2681 3.9280 3.28343 0.36388 0.18182  
Polydora haswelli                               0.008388 0.008029 1.0447 2.7545 1.25658 0.37496 0.18182  
Amphibalanus eburneus                           0.008375 0.005469 1.5315 0.0000 2.98564 0.38602 0.09091 .
Crepidula cf. onyx RC                           0.008367 0.007378 1.1341 1.5886 2.31038 0.39706 0.72727  
Jassa slatteryi                                 0.008299 0.008061 1.0295 2.6313 0.92396 0.40802 0.09091 .
Lucifer sp. DNZ105                              0.008018 0.005783 1.3864 0.0000 2.80409 0.41861 0.09091 .
Armatoglyptes mitis                             0.008012 0.007284 1.1000 2.3653 1.87021 0.42918 0.09091 .
Peltogaster sp. 3 JJ-2019                       0.007993 0.006876 1.1625 2.5867 1.41387 0.43974 0.45455  
Balanidae sp. 200216_07_A                       0.007953 0.006900 1.1525 6.4223 5.50143 0.45024 1.00000  
Paracalanus aculeatus                           0.007911 0.009401 0.8416 0.0000 2.79182 0.46068 0.27273  
Apostichopus japonicus                          0.007898 0.007505 1.0524 2.4845 0.97491 0.47111 0.18182  
Obelia dichotoma                                0.007817 0.005287 1.4786 3.1030 1.70257 0.48143 0.90909  
Evadne nordmanni                                0.007588 0.008375 0.9060 2.3145 0.62600 0.49145 1.00000  
Chthamalus challengeri                          0.007526 0.007643 0.9847 7.5509 5.36833 0.50139 1.00000  
Ophiura kinbergi                                0.007151 0.004367 1.6373 4.0549 6.31873 0.51083 1.00000  
Penilia avirostris                              0.007017 0.007436 0.9437 2.3227 0.09902 0.52009 0.09091 .
Cosmocalanus darwinii                           0.006985 0.004789 1.4585 0.0000 2.45801 0.52931 0.36364  
Cyclops kikuchii                                0.006925 0.009124 0.7589 1.9935 0.64283 0.53846 0.27273  
Ruditapes philippinarum                         0.006862 0.004835 1.4192 2.4389 0.59852 0.54752 0.18182  
Peasiella habei                                 0.006771 0.005009 1.3518 2.2405 0.00000 0.55646 0.09091 .
Capitulum mitella                               0.006657 0.007997 0.8324 1.3863 1.47665 0.56524 0.18182  
Diplosoma listerianum                           0.006588 0.004352 1.5138 2.0907 0.00000 0.57394 0.09091 .
Tetraclita japonica                             0.006560 0.008691 0.7548 1.6860 1.13061 0.58260 0.09091 .
Watersipora subtorquata                         0.006363 0.009390 0.6776 1.8347 0.47083 0.59100 0.18182  
Caprella sp. 2 MPC-2013                         0.006300 0.008680 0.7258 0.3466 1.87557 0.59932 0.18182  
Ostrea circumpicta                              0.006288 0.007220 0.8709 1.9769 0.48104 0.60762 0.18182  
Acartia steueri                                 0.006265 0.007251 0.8640 2.0560 0.31389 0.61590 1.00000  
Botrylloides diegensis                          0.006242 0.005797 1.0768 2.0556 0.45401 0.62414 0.18182  
Temora turbinata                                0.006152 0.006791 0.9059 0.0000 2.02414 0.63226 0.27273  
Peltogaster sp. ex Areopaguristes japonicus_192 0.006059 0.005118 1.1838 2.0438 0.56985 0.64026 0.18182  
Megabalanus rosa                                0.006041 0.005193 1.1632 1.1796 2.03610 0.64823 1.00000  
Canthocalanus pauper                            0.005912 0.005628 1.0505 0.0000 2.09006 0.65604 0.36364  
Subeucalanus subcrassus                         0.005861 0.006222 0.9420 0.0000 2.10956 0.66378 0.09091 .
Notocomplana hagiyai                            0.005845 0.005835 1.0018 1.7289 0.62778 0.67149 0.09091 .
Temnopleurus hardwickii                         0.005827 0.008562 0.6806 0.1733 1.64968 0.67919 0.18182  
Notocomplana koreana                            0.005774 0.010401 0.5551 0.0000 1.63932 0.68681 0.54545  
Ergalatax contracta                             0.005750 0.007115 0.8082 0.0000 1.82827 0.69440 0.18182  
Pseudodiaptomus nihonkaiensis                   0.005644 0.006874 0.8212 0.0000 2.02624 0.70186 0.45455  
Paracalanus indicus                             0.005381 0.006399 0.8409 0.0000 1.89085 0.70896 0.63636  
Undinula vulgaris                               0.005318 0.004903 1.0845 0.4865 1.86631 0.71598 0.36364  
Acrocalanus gracilis                            0.005234 0.004090 1.2797 0.0000 1.85894 0.72289 0.27273  
Luidia quinaria                                 0.005047 0.006789 0.7434 1.7259 0.00000 0.72955 0.18182  
Hemicentrotus pulcherrimus                      0.004833 0.008228 0.5874 1.3628 0.09902 0.73593 1.00000  
Astropecten polyacanthus                        0.004536 0.003496 1.2974 1.4325 0.47083 0.74192 0.09091 .
Acartia pacifica                                0.004471 0.005084 0.8795 0.0000 1.41541 0.74783 0.45455  
Subeucalanus pileatus                           0.004462 0.005372 0.8306 0.0000 1.61142 0.75372 0.09091 .
Timea sp. G303973                               0.004139 0.005591 0.7404 1.3638 0.00000 0.75918 0.18182  
Centropages abdominalis                         0.004105 0.003401 1.2068 1.8283 0.91385 0.76460 1.00000  
Phascolosoma albolineatum                       0.003974 0.009951 0.3993 0.0000 0.99447 0.76985 0.54545  
Pontellopsis yamadae                            0.003871 0.006545 0.5915 0.0000 1.50547 0.77496 0.18182  
Didemnum vexillum                               0.003696 0.003856 0.9583 1.2354 0.00000 0.77984 0.09091 .
Parasabella aberrans                            0.003643 0.007550 0.4825 0.0000 1.02948 0.78465 0.18182  
Saxidomus purpuratus                            0.003627 0.003917 0.9260 1.1193 0.36642 0.78944 0.27273  
Thalamita sima                                  0.003588 0.006435 0.5576 1.1587 0.00000 0.79417 0.18182  
Oulastrea crispata                              0.003491 0.006256 0.5580 1.1562 0.00000 0.79878 0.36364  
Perforatus perforatus                           0.003455 0.003122 1.1066 0.8664 0.86692 0.80335 0.36364  
Bugula tsunamiensis                             0.003431 0.005711 0.6009 1.0621 0.09902 0.80788 0.18182  
Azumapecten farreri                             0.003353 0.003516 0.9535 1.1250 0.09902 0.81230 0.09091 .
Hydroides ezoensis                              0.003341 0.003488 0.9579 1.0397 0.34256 0.81671 0.36364  
Nassarius hepaticus                             0.003330 0.004185 0.7958 0.0000 1.19183 0.82111 0.09091 .
Sagitta enflata                                 0.003316 0.005652 0.5867 0.0000 1.13523 0.82549 0.18182  
Obelia geniculata                               0.003246 0.002123 1.5294 1.0955 0.49950 0.82977 0.45455  
Siphonaria sp. CAS IZ 189437                    0.003103 0.005561 0.5580 1.0277 0.00000 0.83387 0.18182  
Clytia gracilis                                 0.003043 0.003595 0.8464 0.9517 0.00000 0.83789 0.90909  
Monstrilla sp. 3 SYB-2016                       0.003018 0.007540 0.4003 0.0000 1.21499 0.84187 0.54545  
Acartia negligens                               0.002993 0.004830 0.6196 0.0000 1.11045 0.84582 0.63636  
Placida dendritica                              0.002937 0.004969 0.5912 0.0000 0.98394 0.84970 0.81818  
Pseudodiaptomus marinus                         0.002888 0.003539 0.8162 0.5756 0.72591 0.85352 0.45455  
Barentsia discreta                              0.002837 0.007104 0.3993 0.0000 0.70997 0.85726 0.54545  
Ciona robusta                                   0.002682 0.002339 1.1466 0.8888 0.19804 0.86080 0.09091 .
Mactra sp. LN-2012                              0.002532 0.006336 0.3995 0.0000 0.68153 0.86415 0.27273  
Labidocera rotunda                              0.002527 0.006314 0.4002 0.0000 0.92329 0.86748 0.36364  
Brissus agassizii                               0.002474 0.004253 0.5817 0.0000 0.82180 0.87075 0.18182  
Euphausia pacifica                              0.002447 0.002568 0.9531 0.5199 0.61678 0.87398 1.00000  
Protosuberites denhartogi                       0.002390 0.004277 0.5587 0.8240 0.00000 0.87713 0.18182  
Acartia hudsonica                               0.002358 0.003626 0.6503 0.5995 0.25597 0.88025 1.00000  
Bugula neritina                                 0.002290 0.003302 0.6936 0.6931 0.19804 0.88327 0.18182  
Leukoma jedoensis                               0.002261 0.004052 0.5580 0.7489 0.00000 0.88626 0.18182  
Pseudoctomeris sulcata                          0.002239 0.005595 0.4002 0.0000 0.81812 0.88921 0.36364  
Stylochoplana pusilla                           0.002233 0.004139 0.5395 0.0000 0.75973 0.89216 0.18182  
Ibla cumingi                                    0.002221 0.005549 0.4002 0.0000 0.81145 0.89509 0.36364  
Temnotrema sculptum                             0.002210 0.003980 0.5553 0.6412 0.00000 0.89801 0.45455  
Polydora sp. isolate 4 SRL-2017                 0.002180 0.002494 0.8742 0.6598 0.25597 0.90089 0.45455  
Leucosia anatum                                 0.002105 0.005261 0.4002 0.0000 0.76921 0.90367 0.36364  
Achelia bituberculata                           0.002101 0.002559 0.8209 0.4024 0.56985 0.90644 0.09091 .
Gyge ovalis                                     0.002100 0.005251 0.4000 0.0000 0.68629 0.90922 0.36364  
Halichondria sp. HK-2019                        0.002054 0.003676 0.5587 0.7083 0.00000 0.91193 0.18182  
Aplysia oculifera                               0.002051 0.005128 0.4000 0.0000 0.67019 0.91464 0.36364  
Campanularia hincksii                           0.002042 0.003529 0.5786 0.0000 0.71956 0.91733 0.18182  
Dendostrea frons                                0.002016 0.005040 0.4001 0.0000 0.68273 0.91999 0.18182  
Oncaea venusta                                  0.001991 0.004977 0.4000 0.0000 0.65055 0.92262 0.90909  
Peltogaster lineata                             0.001986 0.003561 0.5576 0.6412 0.00000 0.92524 0.18182  
Nectoneanthes oxypoda                           0.001978 0.004954 0.3993 0.0000 0.49511 0.92786 0.54545  
Ascidiella aspersa                              0.001897 0.001999 0.9488 0.6212 0.00000 0.93036 0.63636  
Trachypenaeus curvirostris                      0.001893 0.004730 0.4001 0.0000 0.66071 0.93286 0.36364  
Polydora sp. isolate 5 SRL-2017                 0.001798 0.004495 0.4001 0.0000 0.62778 0.93523 0.36364  
Calocalanus plumulosus                          0.001790 0.003519 0.5086 0.0000 0.67150 0.93760 0.81818  
Siphonosoma cumanense                           0.001739 0.003111 0.5587 0.5995 0.00000 0.93989 0.18182  
Nassarius succinctus                            0.001727 0.004316 0.4001 0.0000 0.60279 0.94217 0.36364  
Mytilus galloprovincialis                       0.001669 0.002988 0.5587 0.5756 0.00000 0.94437 0.90909  
Sugiura chengshanense                           0.001669 0.002988 0.5587 0.5756 0.00000 0.94658 0.18182  
Tortanus forcipatus                             0.001669 0.004170 0.4001 0.0000 0.58251 0.94878 0.36364  
Paracalanus parvus                              0.001627 0.001098 1.4822 0.5199 0.45401 0.95093 1.00000  
Pontellina plumata                              0.001607 0.004016 0.4002 0.0000 0.58727 0.95305 0.36364  
 [ reached 'max' / getOption("max.print") -- omitted 68 rows ]

Contrast: g2_YD42 

                                                 average        sd  ratio    ava    avb  cumsum       p  
Pleopis polyphemoides                           0.038280 0.0110711 3.4576 7.7636 0.0000 0.05043 0.09091 .
Pseudodiaptomus nihonkaiensis                   0.036347 0.0042578 8.5365 0.0000 7.4662 0.09832 0.09091 .
Balanidae sp. 200216_07_A                       0.031204 0.0046594 6.6969 6.4223 0.0000 0.13943 0.09091 .
Paracalanus gracilis                            0.028708 0.0033630 8.5365 0.0000 5.8972 0.17726 0.18182  
Crepidula cf. onyx RC                           0.025536 0.0163996 1.5571 1.5886 6.6682 0.21090 0.09091 .
Paracalanus aculeatus                           0.024645 0.0028871 8.5365 0.0000 5.0626 0.24337 0.09091 .
Euconchoecia cf. chierchiae S15-D7              0.021298 0.0021477 9.9163 0.4024 4.8442 0.27143 0.09091 .
Acartia steueri                                 0.020905 0.0143513 1.4567 2.0560 6.2710 0.29898 0.36364  
Ophiura kinbergi                                0.019506 0.0019745 9.8787 4.0549 0.0000 0.32468 0.27273  
Membranipora serrilamella                       0.018849 0.0128278 1.4694 3.8961 0.0000 0.34951 0.18182  
Bougainvillia muscus                            0.017167 0.0020110 8.5365 0.0000 3.5264 0.37213 0.09091 .
Crassostrea gigas                               0.016572 0.0104337 1.5883 3.9280 0.6931 0.39396 0.27273  
Centropages tenuiremis                          0.015784 0.0238453 0.6619 2.9101 0.0000 0.41476 0.09091 .
Obelia dichotoma                                0.014864 0.0074044 2.0075 3.1030 0.0000 0.43434 0.27273  
Euphausia pacifica                              0.014615 0.0057021 2.5632 0.5199 3.4965 0.45360 0.63636  
Apostichopus japonicus                          0.012713 0.0146952 0.8651 2.4845 0.0000 0.47035 0.09091 .
Reishia clavigera                               0.012486 0.0148519 0.8407 2.6651 0.0000 0.48680 0.18182  
Jassa slatteryi                                 0.012413 0.0143385 0.8657 2.6313 0.0000 0.50315 0.09091 .
Polydora haswelli                               0.012328 0.0143945 0.8564 2.7545 0.0000 0.51940 0.18182  
Evadne nordmanni                                0.012319 0.0164523 0.7487 2.3145 0.0000 0.53563 0.72727  
Peltogaster sp. 3 JJ-2019                       0.012246 0.0147256 0.8316 2.5867 0.0000 0.55176 0.45455  
Armatoglyptes mitis                             0.011928 0.0139402 0.8557 2.3653 0.0000 0.56748 0.18182  
Penilia avirostris                              0.010744 0.0130843 0.8211 2.3227 0.0000 0.58163 0.18182  
Peasiella habei                                 0.010390 0.0084967 1.2228 2.2405 0.0000 0.59532 0.09091 .
Diplosoma listerianum                           0.010344 0.0073110 1.4149 2.0907 0.0000 0.60895 0.18182  
Ruditapes philippinarum                         0.009842 0.0048549 2.0272 2.4389 0.6931 0.62192 0.09091 .
Peltogaster sp. ex Areopaguristes japonicus_192 0.009834 0.0095413 1.0306 2.0438 0.0000 0.63487 0.09091 .
Fistulobalanus albicostatus                     0.009752 0.0195035 0.5000 1.7175 0.0000 0.64772 0.09091 .
Botrylloides diegensis                          0.009474 0.0112275 0.8439 2.0556 0.0000 0.66021 0.18182  
Ostrea circumpicta                              0.009107 0.0129555 0.7029 1.9769 0.0000 0.67220 0.09091 .
Watersipora subtorquata                         0.008820 0.0176390 0.5000 1.8347 0.0000 0.68382 0.09091 .
Centropages abdominalis                         0.008764 0.0074190 1.1813 1.8283 0.0000 0.69537 1.00000  
Notocomplana hagiyai                            0.008718 0.0103436 0.8429 1.7289 0.0000 0.70686 0.18182  
Cyclops kikuchii                                0.008691 0.0173816 0.5000 1.9935 0.0000 0.71831 0.27273  
Amphibalanus amphitrite                         0.008610 0.0147133 0.5852 1.7597 0.0000 0.72965 0.63636  
Hemicentrotus pulcherrimus                      0.007738 0.0154751 0.5000 1.3628 0.0000 0.73985 0.90909  
Luidia quinaria                                 0.007617 0.0113670 0.6701 1.7259 0.0000 0.74988 0.18182  
Acartia omorii                                  0.007397 0.0079533 0.9300 6.7947 6.2086 0.75963 0.81818  
Tetraclita japonica                             0.007350 0.0147002 0.5000 1.6860 0.0000 0.76931 0.18182  
Temora turbinata                                0.006749 0.0007906 8.5365 0.0000 1.3863 0.77820 0.09091 .
Astropecten polyacanthus                        0.006651 0.0056868 1.1695 1.4325 0.0000 0.78696 0.18182  
Timea sp. G303973                               0.006361 0.0095326 0.6673 1.3638 0.0000 0.79535 0.09091 .
Balanus trigonus                                0.006272 0.0086892 0.7218 6.3425 5.3132 0.80361 0.81818  
Capitulum mitella                               0.006044 0.0120870 0.5000 1.3863 0.0000 0.81157 0.27273  
Didemnum vexillum                               0.005643 0.0065188 0.8657 1.2354 0.0000 0.81901 0.18182  
Megabalanus rosa                                0.005639 0.0092645 0.6087 1.1796 0.0000 0.82644 0.63636  
Thalamita sima                                  0.005570 0.0111396 0.5000 1.1587 0.0000 0.83378 0.09091 .
Oulastrea crispata                              0.005351 0.0107028 0.5000 1.1562 0.0000 0.84083 0.36364  
Euchaeta rimana                                 0.005348 0.0006265 8.5365 0.0000 1.0986 0.84787 0.81818  
Saxidomus purpuratus                            0.005243 0.0068102 0.7698 1.1193 0.0000 0.85478 0.09091 .
Bugula tsunamiensis                             0.005106 0.0102113 0.5000 1.0621 0.0000 0.86151 0.09091 .
Chthamalus challengeri                          0.005098 0.0025491 2.0000 7.5509 6.5132 0.86822 1.00000  
Azumapecten farreri                             0.005086 0.0061814 0.8228 1.1250 0.0000 0.87492 0.18182  
Clytia gracilis                                 0.004814 0.0062095 0.7752 0.9517 0.0000 0.88127 0.45455  
Siphonaria sp. CAS IZ 189437                    0.004757 0.0095131 0.5000 1.0277 0.0000 0.88753 0.09091 .
Hydroides ezoensis                              0.004688 0.0058482 0.8016 1.0397 0.0000 0.89371 0.36364  
Heliocidaris crassispina                        0.004285 0.0085703 0.5000 0.9830 0.0000 0.89936 0.63636  
Ciona robusta                                   0.004055 0.0046921 0.8642 0.8888 0.0000 0.90470 0.18182  
Perforatus perforatus                           0.003855 0.0057085 0.6753 0.8664 0.0000 0.90978 0.27273  
Temnotrema sculptum                             0.003641 0.0072817 0.5000 0.6412 0.0000 0.91457 0.18182  
Protosuberites denhartogi                       0.003592 0.0071840 0.5000 0.8240 0.0000 0.91931 0.18182  
Leukoma jedoensis                               0.003466 0.0069325 0.5000 0.7489 0.0000 0.92387 0.09091 .
Acartia hudsonica                               0.003404 0.0068074 0.5000 0.5995 0.0000 0.92836 1.00000  
Liriope tetraphylla                             0.003374 0.0003953 8.5365 0.0000 0.6931 0.93280 0.72727  
Halichondria sp. HK-2019                        0.003088 0.0061756 0.5000 0.7083 0.0000 0.93687 0.36364  
Peltogaster lineata                             0.003082 0.0061649 0.5000 0.6412 0.0000 0.94093 0.09091 .
Bugula neritina                                 0.003022 0.0060435 0.5000 0.6931 0.0000 0.94491 0.18182  
Paraster doederleini                            0.003022 0.0060435 0.5000 0.6931 0.0000 0.94890 1.00000  
Polydora sp. isolate 4 SRL-2017                 0.003007 0.0042456 0.7083 0.6598 0.0000 0.95286 0.09091 .
Temnopleurus toreumaticus                       0.002986 0.0059725 0.5000 0.6212 0.0000 0.95679 0.36364  
Ascidiella aspersa                              0.002924 0.0034083 0.8580 0.6212 0.0000 0.96065 0.45455  
Pseudodiaptomus marinus                         0.002767 0.0055343 0.5000 0.5756 0.0000 0.96429 0.36364  
Paracalanus parvus                              0.002729 0.0013859 1.9693 0.5199 1.0986 0.96789 0.63636  
Calanus sinicus                                 0.002619 0.0017746 1.4758 0.1733 0.6931 0.97134 0.63636  
Temnopleurus hardwickii                         0.002619 0.0017746 1.4758 0.1733 0.6931 0.97479 0.36364  
Siphonosoma cumanense                           0.002613 0.0052268 0.5000 0.5995 0.0000 0.97823 0.18182  
Mytilus galloprovincialis                       0.002510 0.0050190 0.5000 0.5756 0.0000 0.98154 0.45455  
Sugiura chengshanense                           0.002510 0.0050190 0.5000 0.5756 0.0000 0.98484 0.18182  
Pseudocalanus newmani                           0.002285 0.0045691 0.5000 0.4024 0.0000 0.98785 0.36364  
Undinula vulgaris                               0.002121 0.0042416 0.5000 0.4865 0.0000 0.99065 0.45455  
Obelia geniculata                               0.001924 0.0031971 0.6018 1.0955 1.3863 0.99318 0.45455  
Acartia erythraea                               0.001754 0.0035081 0.5000 0.4024 0.0000 0.99549 0.81818  
Achelia bituberculata                           0.001754 0.0035081 0.5000 0.4024 0.0000 0.99781 0.18182  
Caprella sp. 2 MPC-2013                         0.001666 0.0033320 0.5000 0.3466 0.0000 1.00000 0.45455  
Acartia negligens                               0.000000 0.0000000    NaN 0.0000 0.0000 1.00000 1.00000  
Acartia pacifica                                0.000000 0.0000000    NaN 0.0000 0.0000 1.00000 1.00000  
Acrocalanus gracilis                            0.000000 0.0000000    NaN 0.0000 0.0000 1.00000 1.00000  
Amonardia coreana                               0.000000 0.0000000    NaN 0.0000 0.0000 1.00000 1.00000  
Amphibalanus cirratus                           0.000000 0.0000000    NaN 0.0000 0.0000 1.00000 1.00000  
Amphibalanus eburneus                           0.000000 0.0000000    NaN 0.0000 0.0000 1.00000 1.00000  
Amphibalanus improvisus                         0.000000 0.0000000    NaN 0.0000 0.0000 1.00000 1.00000  
Amphibalanus reticulatus                        0.000000 0.0000000    NaN 0.0000 0.0000 1.00000 1.00000  
Aphelasterias japonica                          0.000000 0.0000000    NaN 0.0000 0.0000 1.00000 1.00000  
Aplysia oculifera                               0.000000 0.0000000    NaN 0.0000 0.0000 1.00000 1.00000  
Aplysia parvula                                 0.000000 0.0000000    NaN 0.0000 0.0000 1.00000 1.00000  
Atrina pectinata                                0.000000 0.0000000    NaN 0.0000 0.0000 1.00000 1.00000  
Aurelia coerulea                                0.000000 0.0000000    NaN 0.0000 0.0000 1.00000 1.00000  
Barentsia discreta                              0.000000 0.0000000    NaN 0.0000 0.0000 1.00000 1.00000  
Belzebub intermedius                            0.000000 0.0000000    NaN 0.0000 0.0000 1.00000 1.00000  
Bistolida kieneri                               0.000000 0.0000000    NaN 0.0000 0.0000 1.00000 1.00000  
Botryllus schlosseri                            0.000000 0.0000000    NaN 0.0000 0.0000 1.00000 1.00000  
Brissus agassizii                               0.000000 0.0000000    NaN 0.0000 0.0000 1.00000 1.00000  
Calocalanus pavo                                0.000000 0.0000000    NaN 0.0000 0.0000 1.00000 1.00000  
Calocalanus plumulosus                          0.000000 0.0000000    NaN 0.0000 0.0000 1.00000 1.00000  
Calocalanus sp. 1 AC-2013                       0.000000 0.0000000    NaN 0.0000 0.0000 1.00000 1.00000  
Campanularia hincksii                           0.000000 0.0000000    NaN 0.0000 0.0000 1.00000 1.00000  
Candacia bipinnata                              0.000000 0.0000000    NaN 0.0000 0.0000 1.00000 1.00000  
Candacia bradyi                                 0.000000 0.0000000    NaN 0.0000 0.0000 1.00000 1.00000  
Candacia catula                                 0.000000 0.0000000    NaN 0.0000 0.0000 1.00000 1.00000  
Canthocalanus pauper                            0.000000 0.0000000    NaN 0.0000 0.0000 1.00000 1.00000  
Cavolinia uncinata                              0.000000 0.0000000    NaN 0.0000 0.0000 1.00000 1.00000  
Charybdis bimaculata                            0.000000 0.0000000    NaN 0.0000 0.0000 1.00000 1.00000  
Chlorostoma turbinatum                          0.000000 0.0000000    NaN 0.0000 0.0000 1.00000 1.00000  
Clausocalanus furcatus                          0.000000 0.0000000    NaN 0.0000 0.0000 1.00000 1.00000  
Clausocalanus jobei                             0.000000 0.0000000    NaN 0.0000 0.0000 1.00000 1.00000  
Clausocalanus paululus                          0.000000 0.0000000    NaN 0.0000 0.0000 1.00000 1.00000  
Clytemnestridae sp. MW-2008                     0.000000 0.0000000    NaN 0.0000 0.0000 1.00000 1.00000  
Cosmocalanus darwinii                           0.000000 0.0000000    NaN 0.0000 0.0000 1.00000 1.00000  
Creseis chierchiae                              0.000000 0.0000000    NaN 0.0000 0.0000 1.00000 1.00000  
Ctenocalanus vanus                              0.000000 0.0000000    NaN 0.0000 0.0000 1.00000 1.00000  
Dactylopusia pauciarticulata                    0.000000 0.0000000    NaN 0.0000 0.0000 1.00000 1.00000  
Dendostrea crenulifera                          0.000000 0.0000000    NaN 0.0000 0.0000 1.00000 1.00000  
Dendostrea frons                                0.000000 0.0000000    NaN 0.0000 0.0000 1.00000 1.00000  
Dendrodoris fumata                              0.000000 0.0000000    NaN 0.0000 0.0000 1.00000 1.00000  
Diogenes edwardsii                              0.000000 0.0000000    NaN 0.0000 0.0000 1.00000 1.00000  
 [ reached 'max' / getOption("max.print") -- omitted 68 rows ]

Contrast: g2_YD44 

                                                  average        sd  ratio    ava    avb  cumsum       p  
Pleopis polyphemoides                           0.0387720 0.0112644 3.4420 7.7636 0.0000 0.05464 0.09091 .
Chthamalus challengeri                          0.0318575 0.0048556 6.5610 7.5509 1.0986 0.09954 0.18182  
Balanus trigonus                                0.0243369 0.0099600 2.4435 6.3425 1.3863 0.13384 0.09091 .
Membranipora serrilamella                       0.0190879 0.0129920 1.4692 3.8961 0.0000 0.16074 0.09091 .
Crassostrea gigas                               0.0181908 0.0136155 1.3360 3.9280 0.0000 0.18638 0.09091 .
Centropages tenuiremis                          0.0160073 0.0241998 0.6615 2.9101 0.0000 0.20894 0.09091 .
Centropages abdominalis                         0.0142549 0.0081739 1.7439 1.8283 4.6913 0.22903 0.45455  
Paracalanus gracilis                            0.0142495 0.0016917 8.4230 0.0000 2.8904 0.24911 0.81818  
Polydora haswelli                               0.0139950 0.0087251 1.6040 2.7545 3.9703 0.26884 0.09091 .
Amphibalanus amphitrite                         0.0129261 0.0039452 3.2764 1.7597 2.4849 0.28706 0.36364  
Apostichopus japonicus                          0.0128825 0.0148928 0.8650 2.4845 0.0000 0.30521 0.09091 .
Reishia clavigera                               0.0126394 0.0150192 0.8415 2.6651 0.0000 0.32303 0.09091 .
Peltogaster sp. 3 JJ-2019                       0.0126107 0.0076361 1.6515 2.5867 1.3863 0.34080 0.18182  
Jassa slatteryi                                 0.0125646 0.0145132 0.8657 2.6313 0.0000 0.35851 0.09091 .
Evadne nordmanni                                0.0124896 0.0166922 0.7482 2.3145 0.0000 0.37611 0.54545  
Notomastus koreanus                             0.0122505 0.0014544 8.4230 0.0000 2.4849 0.39337 0.09091 .
Pseudodiaptomus marinus                         0.0122079 0.0060007 2.0344 0.5756 3.0445 0.41058 0.09091 .
Armatoglyptes mitis                             0.0120851 0.0141197 0.8559 2.3653 0.0000 0.42761 0.18182  
Crepidula cf. onyx RC                           0.0118871 0.0055492 2.1421 1.5886 1.7918 0.44436 0.45455  
Obelia dichotoma                                0.0116321 0.0075942 1.5317 3.1030 0.6931 0.46076 0.45455  
Ophiura kinbergi                                0.0109167 0.0025269 4.3201 4.0549 1.7918 0.47614 0.81818  
Penilia avirostris                              0.0108727 0.0132439 0.8210 2.3227 0.0000 0.49147 0.09091 .
Peasiella habei                                 0.0105146 0.0086019 1.2224 2.2405 0.0000 0.50629 0.09091 .
Diplosoma listerianum                           0.0104774 0.0074017 1.4155 2.0907 0.0000 0.52105 0.09091 .
Acartia steueri                                 0.0100404 0.0066110 1.5187 2.0560 1.9459 0.53520 0.81818  
Peltogaster sp. ex Areopaguristes japonicus_192 0.0099561 0.0096567 1.0310 2.0438 0.0000 0.54924 0.09091 .
Fistulobalanus albicostatus                     0.0098950 0.0197900 0.5000 1.7175 0.0000 0.56318 0.18182  
Botrylloides diegensis                          0.0095874 0.0113633 0.8437 2.0556 0.0000 0.57669 0.18182  
Watersipora subtorquata                         0.0089289 0.0178579 0.5000 1.8347 0.0000 0.58928 0.18182  
Notocomplana hagiyai                            0.0088339 0.0104862 0.8424 1.7289 0.0000 0.60173 0.09091 .
Acartia pacifica                                0.0088333 0.0010487 8.4230 0.0000 1.7918 0.61418 0.09091 .
Temora turbinata                                0.0088333 0.0010487 8.4230 0.0000 1.7918 0.62663 0.18182  
Cyclops kikuchii                                0.0087885 0.0175770 0.5000 1.9935 0.0000 0.63901 0.18182  
Acartia omorii                                  0.0084367 0.0083936 1.0051 6.7947 5.8636 0.65090 0.90909  
Clausocalanus furcatus                          0.0079345 0.0009420 8.4230 0.0000 1.6094 0.66208 0.81818  
Sagartiogeton laceratus                         0.0079345 0.0009420 8.4230 0.0000 1.6094 0.67327 0.09091 .
Subeucalanus pileatus                           0.0079345 0.0009420 8.4230 0.0000 1.6094 0.68445 0.36364  
Hemicentrotus pulcherrimus                      0.0078512 0.0157024 0.5000 1.3628 0.0000 0.69551 0.45455  
Ostrea circumpicta                              0.0077946 0.0118484 0.6579 1.9769 0.6931 0.70650 0.09091 .
Luidia quinaria                                 0.0077041 0.0114946 0.6702 1.7259 0.0000 0.71736 0.09091 .
Tetraclita japonica                             0.0074327 0.0148655 0.5000 1.6860 0.0000 0.72783 0.09091 .
Saxidomus purpuratus                            0.0069690 0.0037053 1.8808 1.1193 1.9459 0.73766 0.09091 .
Ergalatax contracta                             0.0068344 0.0008114 8.4230 0.0000 1.3863 0.74729 0.27273  
Astropecten polyacanthus                        0.0067311 0.0057513 1.1704 1.4325 0.0000 0.75677 0.09091 .
Euphausia pacifica                              0.0066003 0.0030689 2.1507 0.5199 1.6094 0.76608 0.72727  
Timea sp. G303973                               0.0064378 0.0096464 0.6674 1.3638 0.0000 0.77515 0.09091 .
Mytilus galloprovincialis                       0.0063164 0.0016524 3.8226 0.5756 1.3863 0.78405 0.09091 .
Ruditapes philippinarum                         0.0061260 0.0063692 0.9618 2.4389 2.5649 0.79269 0.27273  
Capitulum mitella                               0.0061114 0.0122229 0.5000 1.3863 0.0000 0.80130 0.18182  
Didemnum vexillum                               0.0057100 0.0065957 0.8657 1.2354 0.0000 0.80935 0.09091 .
Megabalanus rosa                                0.0057091 0.0093796 0.6087 1.1796 0.0000 0.81739 0.36364  
Polydora sp. isolate 4 SRL-2017                 0.0056801 0.0035154 1.6158 0.6598 1.6094 0.82540 0.09091 .
Thalamita sima                                  0.0056389 0.0112778 0.5000 1.1587 0.0000 0.83334 0.09091 .
Oulastrea crispata                              0.0054153 0.0108306 0.5000 1.1562 0.0000 0.84098 0.45455  
Bugula tsunamiensis                             0.0051690 0.0103380 0.5000 1.0621 0.0000 0.84826 0.09091 .
Azumapecten farreri                             0.0051455 0.0062544 0.8227 1.1250 0.0000 0.85551 0.09091 .
Hydroides ezoensis                              0.0049451 0.0028336 1.7452 1.0397 0.6931 0.86248 0.09091 .
Clytia gracilis                                 0.0048771 0.0062877 0.7757 0.9517 0.0000 0.86936 0.63636  
Siphonaria sp. CAS IZ 189437                    0.0048134 0.0096267 0.5000 1.0277 0.0000 0.87614 0.09091 .
Heliocidaris crassispina                        0.0043333 0.0086667 0.5000 0.9830 0.0000 0.88225 0.54545  
Ciona robusta                                   0.0041028 0.0047472 0.8642 0.8888 0.0000 0.88803 0.09091 .
Perforatus perforatus                           0.0038990 0.0057726 0.6754 0.8664 0.0000 0.89353 0.27273  
Temnotrema sculptum                             0.0036943 0.0073886 0.5000 0.6412 0.0000 0.89873 0.09091 .
Obelia geniculata                               0.0036785 0.0005645 6.5166 1.0955 0.6931 0.90392 0.27273  
Protosuberites denhartogi                       0.0036324 0.0072648 0.5000 0.8240 0.0000 0.90904 0.09091 .
Leukoma jedoensis                               0.0035077 0.0070153 0.5000 0.7489 0.0000 0.91398 0.09091 .
Acartia hudsonica                               0.0034537 0.0069074 0.5000 0.5995 0.0000 0.91885 0.90909  
Amphibalanus improvisus                         0.0034172 0.0004057 8.4230 0.0000 0.6931 0.92366 0.54545  
Diphyes chamissonis                             0.0034172 0.0004057 8.4230 0.0000 0.6931 0.92848 0.63636  
Euchaeta rimana                                 0.0034172 0.0004057 8.4230 0.0000 0.6931 0.93329 0.90909  
Paracalanus aculeatus                           0.0034172 0.0004057 8.4230 0.0000 0.6931 0.93811 0.54545  
Paracalanus indicus                             0.0034172 0.0004057 8.4230 0.0000 0.6931 0.94293 0.90909  
Halichondria sp. HK-2019                        0.0031225 0.0062451 0.5000 0.7083 0.0000 0.94733 0.09091 .
Peltogaster lineata                             0.0031207 0.0062414 0.5000 0.6412 0.0000 0.95173 0.09091 .
Bugula neritina                                 0.0030557 0.0061114 0.5000 0.6931 0.0000 0.95603 0.09091 .
Paraster doederleini                            0.0030557 0.0061114 0.5000 0.6931 0.0000 0.96034 0.90909  
Temnopleurus toreumaticus                       0.0030233 0.0060466 0.5000 0.6212 0.0000 0.96460 0.36364  
Ascidiella aspersa                              0.0029598 0.0034496 0.8580 0.6212 0.0000 0.96877 0.54545  
Balanidae sp. 200216_07_A                       0.0026708 0.0017437 1.5317 6.4223 6.4770 0.97254 1.00000  
Siphonosoma cumanense                           0.0026428 0.0052855 0.5000 0.5995 0.0000 0.97626 0.09091 .
Sugiura chengshanense                           0.0025377 0.0050754 0.5000 0.5756 0.0000 0.97984 0.18182  
Euconchoecia cf. chierchiae S15-D7              0.0023181 0.0046362 0.5000 0.4024 0.0000 0.98310 0.72727  
Pseudocalanus newmani                           0.0023181 0.0046362 0.5000 0.4024 0.0000 0.98637 0.54545  
Undinula vulgaris                               0.0021446 0.0042892 0.5000 0.4865 0.0000 0.98939 0.54545  
Acartia erythraea                               0.0017738 0.0035476 0.5000 0.4024 0.0000 0.99189 0.90909  
Achelia bituberculata                           0.0017738 0.0035476 0.5000 0.4024 0.0000 0.99439 0.18182  
Caprella sp. 2 MPC-2013                         0.0016867 0.0033733 0.5000 0.3466 0.0000 0.99677 0.36364  
Calanus sinicus                                 0.0007639 0.0015279 0.5000 0.1733 0.0000 0.99785 0.90909  
Paracalanus parvus                              0.0007639 0.0015279 0.5000 0.5199 0.6931 0.99892 1.00000  
Temnopleurus hardwickii                         0.0007639 0.0015279 0.5000 0.1733 0.0000 1.00000 0.63636  
Acartia negligens                               0.0000000 0.0000000    NaN 0.0000 0.0000 1.00000 1.00000  
Acrocalanus gracilis                            0.0000000 0.0000000    NaN 0.0000 0.0000 1.00000 1.00000  
Amonardia coreana                               0.0000000 0.0000000    NaN 0.0000 0.0000 1.00000 1.00000  
Amphibalanus cirratus                           0.0000000 0.0000000    NaN 0.0000 0.0000 1.00000 1.00000  
Amphibalanus eburneus                           0.0000000 0.0000000    NaN 0.0000 0.0000 1.00000 1.00000  
Amphibalanus reticulatus                        0.0000000 0.0000000    NaN 0.0000 0.0000 1.00000 1.00000  
Aphelasterias japonica                          0.0000000 0.0000000    NaN 0.0000 0.0000 1.00000 1.00000  
Aplysia oculifera                               0.0000000 0.0000000    NaN 0.0000 0.0000 1.00000 1.00000  
Aplysia parvula                                 0.0000000 0.0000000    NaN 0.0000 0.0000 1.00000 1.00000  
Atrina pectinata                                0.0000000 0.0000000    NaN 0.0000 0.0000 1.00000 1.00000  
Aurelia coerulea                                0.0000000 0.0000000    NaN 0.0000 0.0000 1.00000 1.00000  
Barentsia discreta                              0.0000000 0.0000000    NaN 0.0000 0.0000 1.00000 1.00000  
Belzebub intermedius                            0.0000000 0.0000000    NaN 0.0000 0.0000 1.00000 1.00000  
Bistolida kieneri                               0.0000000 0.0000000    NaN 0.0000 0.0000 1.00000 1.00000  
Botryllus schlosseri                            0.0000000 0.0000000    NaN 0.0000 0.0000 1.00000 1.00000  
Bougainvillia muscus                            0.0000000 0.0000000    NaN 0.0000 0.0000 1.00000 1.00000  
Brissus agassizii                               0.0000000 0.0000000    NaN 0.0000 0.0000 1.00000 1.00000  
Calocalanus pavo                                0.0000000 0.0000000    NaN 0.0000 0.0000 1.00000 1.00000  
Calocalanus plumulosus                          0.0000000 0.0000000    NaN 0.0000 0.0000 1.00000 1.00000  
Calocalanus sp. 1 AC-2013                       0.0000000 0.0000000    NaN 0.0000 0.0000 1.00000 1.00000  
Campanularia hincksii                           0.0000000 0.0000000    NaN 0.0000 0.0000 1.00000 1.00000  
Candacia bipinnata                              0.0000000 0.0000000    NaN 0.0000 0.0000 1.00000 1.00000  
Candacia bradyi                                 0.0000000 0.0000000    NaN 0.0000 0.0000 1.00000 1.00000  
Candacia catula                                 0.0000000 0.0000000    NaN 0.0000 0.0000 1.00000 1.00000  
Canthocalanus pauper                            0.0000000 0.0000000    NaN 0.0000 0.0000 1.00000 1.00000  
Cavolinia uncinata                              0.0000000 0.0000000    NaN 0.0000 0.0000 1.00000 1.00000  
Charybdis bimaculata                            0.0000000 0.0000000    NaN 0.0000 0.0000 1.00000 1.00000  
Chlorostoma turbinatum                          0.0000000 0.0000000    NaN 0.0000 0.0000 1.00000 1.00000  
Clausocalanus jobei                             0.0000000 0.0000000    NaN 0.0000 0.0000 1.00000 1.00000  
Clausocalanus paululus                          0.0000000 0.0000000    NaN 0.0000 0.0000 1.00000 1.00000  
Clytemnestridae sp. MW-2008                     0.0000000 0.0000000    NaN 0.0000 0.0000 1.00000 1.00000  
Cosmocalanus darwinii                           0.0000000 0.0000000    NaN 0.0000 0.0000 1.00000 1.00000  
Creseis chierchiae                              0.0000000 0.0000000    NaN 0.0000 0.0000 1.00000 1.00000  
Ctenocalanus vanus                              0.0000000 0.0000000    NaN 0.0000 0.0000 1.00000 1.00000  
Dactylopusia pauciarticulata                    0.0000000 0.0000000    NaN 0.0000 0.0000 1.00000 1.00000  
 [ reached 'max' / getOption("max.print") -- omitted 68 rows ]

Contrast: g2_g4 

                                                  average       sd  ratio    ava    avb  cumsum       p  
Pleopis polyphemoides                           0.0349686 0.009102 3.8421 7.7636 0.0000 0.04409 0.09091 .
Balanus trigonus                                0.0249750 0.009261 2.6967 6.3425 0.6802 0.07558 0.09091 .
Paracalanus gracilis                            0.0233046 0.015644 1.4897 0.0000 5.4201 0.10496 0.09091 .
Clausocalanus furcatus                          0.0227631 0.014227 1.6000 0.0000 4.9692 0.13366 0.09091 .
Chthamalus challengeri                          0.0216146 0.010795 2.0022 7.5509 2.6455 0.16091 0.27273  
Centropages abdominalis                         0.0193592 0.013120 1.4755 1.8283 5.2213 0.18532 0.27273  
Balanidae sp. 200216_07_A                       0.0187468 0.010973 1.7085 6.4223 2.7288 0.20895 0.09091 .
Membranipora serrilamella                       0.0172414 0.010512 1.6402 3.8961 0.0000 0.23069 0.09091 .
Crassostrea gigas                               0.0165299 0.011077 1.4923 3.9280 0.0000 0.25153 0.09091 .
Euchaeta rimana                                 0.0158153 0.009253 1.7093 0.0000 3.6685 0.27147 0.09091 .
Euphausia pacifica                              0.0157963 0.014423 1.0952 0.5199 3.7582 0.29138 0.54545  
Centropages tenuiremis                          0.0143045 0.019201 0.7450 2.9101 0.0000 0.30942 0.09091 .
Megabalanus rosa                                0.0141752 0.008433 1.6809 1.1796 4.0402 0.32729 0.09091 .
Ophiopholis mirabilis                           0.0140619 0.009444 1.4890 0.0000 3.2201 0.34502 0.27273  
Acartia steueri                                 0.0132812 0.012507 1.0619 2.0560 2.5825 0.36176 0.90909  
Obelia dichotoma                                0.0123406 0.008060 1.5311 3.1030 2.1009 0.37732 0.63636  
Apostichopus japonicus                          0.0115769 0.011945 0.9692 2.4845 0.0000 0.39192 0.09091 .
Reishia clavigera                               0.0114507 0.012225 0.9367 2.6651 0.0000 0.40635 0.09091 .
Jassa slatteryi                                 0.0113878 0.011737 0.9703 2.6313 0.0000 0.42071 0.09091 .
Polydora haswelli                               0.0113551 0.011831 0.9598 2.7545 0.0000 0.43503 0.09091 .
Oncaea media                                    0.0113458 0.009643 1.1765 0.0000 2.6459 0.44933 0.09091 .
Peltogaster sp. 3 JJ-2019                       0.0112314 0.012043 0.9326 2.5867 0.0000 0.46349 0.36364  
Evadne nordmanni                                0.0111475 0.012755 0.8739 2.3145 0.1386 0.47755 0.90909  
Armatoglyptes mitis                             0.0108758 0.011369 0.9567 2.3653 0.0000 0.49126 0.09091 .
Hemicentrotus pulcherrimus                      0.0105469 0.010900 0.9676 1.3628 1.8497 0.50456 0.63636  
Acartia hudsonica                               0.0103956 0.006304 1.6492 0.5995 2.7556 0.51766 0.54545  
Ruditapes philippinarum                         0.0103366 0.006611 1.5637 2.4389 0.0000 0.53070 0.09091 .
Ophiura kinbergi                                0.0098941 0.006298 1.5711 4.0549 4.6124 0.54317 1.00000  
Penilia avirostris                              0.0098703 0.010707 0.9219 2.3227 0.0000 0.55561 0.09091 .
Paracalanus indicus                             0.0096677 0.008719 1.1087 0.0000 2.1964 0.56780 0.27273  
Diplosoma listerianum                           0.0094491 0.006001 1.5745 2.0907 0.0000 0.57972 0.09091 .
Acartia omorii                                  0.0092013 0.005349 1.7201 6.7947 8.3715 0.59132 0.90909  
Peasiella habei                                 0.0090994 0.006409 1.4197 2.2405 0.2197 0.60279 0.09091 .
Peltogaster sp. ex Areopaguristes japonicus_192 0.0090052 0.007822 1.1513 2.0438 0.0000 0.61414 0.09091 .
Fistulobalanus albicostatus                     0.0088065 0.015711 0.5605 1.7175 0.0000 0.62525 0.09091 .
Botrylloides diegensis                          0.0087063 0.009194 0.9470 2.0556 0.0000 0.63622 0.09091 .
Ostrea circumpicta                              0.0083698 0.010611 0.7888 1.9769 0.0000 0.64677 0.09091 .
Cyclops kikuchii                                0.0083652 0.013806 0.6059 1.9935 0.1386 0.65732 0.18182  
Watersipora subtorquata                         0.0080790 0.014399 0.5611 1.8347 0.0000 0.66751 0.09091 .
Notocomplana hagiyai                            0.0079454 0.008390 0.9470 1.7289 0.0000 0.67752 0.09091 .
Amphibalanus amphitrite                         0.0078741 0.012019 0.6552 1.7597 0.0000 0.68745 0.63636  
Sclerodactyla multipes                          0.0076740 0.008659 0.8862 0.0000 1.7902 0.69713 0.18182  
Oulastrea crispata                              0.0074466 0.009357 0.7958 1.1562 1.1027 0.70652 0.18182  
Luidia quinaria                                 0.0070236 0.009350 0.7512 1.7259 0.0000 0.71537 0.09091 .
Ctenocalanus vanus                              0.0069486 0.007741 0.8977 0.0000 1.6037 0.72413 0.81818  
Tetraclita japonica                             0.0067837 0.012084 0.5614 1.6860 0.0000 0.73268 0.09091 .
Crepidula cf. onyx RC                           0.0066958 0.010992 0.6092 1.5886 0.1386 0.74113 0.90909  
Undinula vulgaris                               0.0063505 0.009937 0.6391 0.4865 1.0814 0.74913 0.36364  
Astropecten polyacanthus                        0.0061060 0.004686 1.3030 1.4325 0.0000 0.75683 0.09091 .
Timea sp. G303973                               0.0058409 0.007808 0.7481 1.3638 0.0000 0.76419 0.09091 .
Paraster doederleini                            0.0056818 0.007056 0.8052 0.6931 1.0100 0.77136 0.90909  
Capitulum mitella                               0.0055777 0.009936 0.5614 1.3863 0.0000 0.77839 0.09091 .
Canthocalanus pauper                            0.0055243 0.008106 0.6815 0.0000 1.2104 0.78536 0.45455  
Clytemnestridae sp. MW-2008                     0.0055112 0.009934 0.5548 0.0000 1.3605 0.79230 0.54545  
Hydroides ezoensis                              0.0053688 0.005340 1.0054 1.0397 0.6516 0.79907 0.18182  
Oncaea venusta                                  0.0052627 0.007858 0.6697 0.0000 1.2923 0.80571 0.36364  
Acartia negligens                               0.0052240 0.007444 0.7017 0.0000 1.1983 0.81229 0.54545  
Didemnum vexillum                               0.0051894 0.005348 0.9703 1.2354 0.0000 0.81884 0.09091 .
Thalamita sima                                  0.0051021 0.009093 0.5611 1.1587 0.0000 0.82527 0.09091 .
Obelia geniculata                               0.0048824 0.002979 1.6388 1.0955 0.0000 0.83142 0.09091 .
Amonardia coreana                               0.0048272 0.006104 0.7909 0.0000 1.1755 0.83751 0.27273  
Saxidomus purpuratus                            0.0048121 0.005579 0.8625 1.1193 0.0000 0.84358 0.18182  
Azumapecten farreri                             0.0046812 0.005070 0.9234 1.1250 0.0000 0.84948 0.09091 .
Bugula tsunamiensis                             0.0046769 0.008335 0.5611 1.0621 0.0000 0.85538 0.09091 .
Mitrella bicincta                               0.0046095 0.009499 0.4852 0.0000 1.1421 0.86119 1.00000  
Clytia gracilis                                 0.0043894 0.005070 0.8658 0.9517 0.0000 0.86672 0.81818  
Siphonaria sp. CAS IZ 189437                    0.0043702 0.007787 0.5612 1.0277 0.0000 0.87223 0.09091 .
Macrosetella gracilis                           0.0042941 0.008863 0.4845 0.0000 0.9190 0.87765 0.63636  
Heliocidaris crassispina                        0.0039549 0.007045 0.5614 0.9830 0.0000 0.88263 0.54545  
Aplysia parvula                                 0.0038262 0.007897 0.4845 0.0000 0.8189 0.88746 0.36364  
Aphelasterias japonica                          0.0037404 0.004731 0.7906 0.0000 0.8764 0.89217 0.09091 .
Ciona robusta                                   0.0037291 0.003851 0.9684 0.8888 0.0000 0.89687 0.09091 .
Perforatus perforatus                           0.0035910 0.004380 0.8198 0.8664 0.1386 0.90140 0.54545  
Clausocalanus jobei                             0.0035851 0.005233 0.6851 0.0000 0.7742 0.90592 0.36364  
Paracalanus tropicus                            0.0033315 0.006866 0.4852 0.0000 0.8254 0.91012 0.63636  
Protosuberites denhartogi                       0.0033152 0.005906 0.5614 0.8240 0.0000 0.91430 0.09091 .
Temnotrema sculptum                             0.0032879 0.005866 0.5605 0.6412 0.0000 0.91845 0.18182  
Leukoma jedoensis                               0.0031847 0.005675 0.5612 0.7489 0.0000 0.92246 0.09091 .
Temnopleurus toreumaticus                       0.0030282 0.004546 0.6661 0.6212 0.1386 0.92628 0.54545  
Paraeuchaeta russelli                           0.0029008 0.004640 0.6252 0.0000 0.6516 0.92994 0.54545  
Halichondria sp. HK-2019                        0.0028499 0.005077 0.5614 0.7083 0.0000 0.93353 0.18182  
Peltogaster lineata                             0.0028236 0.005032 0.5611 0.6412 0.0000 0.93709 0.09091 .
Rhynchothalestris helgolandica                  0.0027976 0.005765 0.4852 0.0000 0.6931 0.94062 0.45455  
Bugula neritina                                 0.0027889 0.004968 0.5614 0.6931 0.0000 0.94413 0.09091 .
Polydora sp. isolate 4 SRL-2017                 0.0027659 0.003478 0.7953 0.6598 0.0000 0.94762 0.18182  
Ascidiella aspersa                              0.0026831 0.002791 0.9613 0.6212 0.0000 0.95100 0.36364  
Acartia erythraea                               0.0026232 0.002890 0.9076 0.4024 0.4159 0.95431 1.00000  
Paracalanus parvus                              0.0026105 0.001611 1.6203 0.5199 1.1326 0.95760 0.81818  
Podon leuckartii                                0.0026005 0.002348 1.1078 0.0000 0.5781 0.96088 1.00000  
Pseudodiaptomus marinus                         0.0025348 0.004518 0.5611 0.5756 0.0000 0.96408 0.45455  
Myrianida pentadentata                          0.0024951 0.005142 0.4852 0.0000 0.6182 0.96722 0.36364  
Cosmocalanus darwinii                           0.0024845 0.005131 0.4843 0.0000 0.5130 0.97035 0.63636  
Siphonosoma cumanense                           0.0024120 0.004297 0.5614 0.5995 0.0000 0.97339 0.09091 .
Calanus sinicus                                 0.0023515 0.003010 0.7812 0.1733 0.4970 0.97636 1.00000  
Mytilus galloprovincialis                       0.0023161 0.004126 0.5614 0.5756 0.0000 0.97928 0.54545  
Sugiura chengshanense                           0.0023161 0.004126 0.5614 0.5756 0.0000 0.98220 0.27273  
Euconchoecia cf. chierchiae S15-D7              0.0020631 0.003681 0.5605 0.4024 0.0000 0.98480 1.00000  
Pseudocalanus newmani                           0.0020631 0.003681 0.5605 0.4024 0.0000 0.98740 0.72727  
Calocalanus plumulosus                          0.0017392 0.003585 0.4851 0.0000 0.4159 0.98959 0.72727  
Achelia bituberculata                           0.0016189 0.002884 0.5614 0.4024 0.0000 0.99164 0.27273  
Caprella sp. 2 MPC-2013                         0.0015261 0.002720 0.5611 0.3466 0.0000 0.99356 0.54545  
Calocalanus sp. 1 AC-2013                       0.0013461 0.002775 0.4851 0.0000 0.3219 0.99526 0.63636  
Liriope tetraphylla                             0.0013461 0.002775 0.4851 0.0000 0.3219 0.99695 1.00000  
Acrocalanus gracilis                            0.0011595 0.002390 0.4851 0.0000 0.2773 0.99842 1.00000  
Temnopleurus hardwickii                         0.0006972 0.001242 0.5614 0.1733 0.0000 0.99929 0.63636  
Lucifer sp. DNZ105                              0.0005595 0.001153 0.4852 0.0000 0.1386 1.00000 0.90909  
Acartia pacifica                                0.0000000 0.000000    NaN 0.0000 0.0000 1.00000 1.00000  
Amphibalanus cirratus                           0.0000000 0.000000    NaN 0.0000 0.0000 1.00000 1.00000  
Amphibalanus eburneus                           0.0000000 0.000000    NaN 0.0000 0.0000 1.00000 1.00000  
Amphibalanus improvisus                         0.0000000 0.000000    NaN 0.0000 0.0000 1.00000 1.00000  
Amphibalanus reticulatus                        0.0000000 0.000000    NaN 0.0000 0.0000 1.00000 1.00000  
Aplysia oculifera                               0.0000000 0.000000    NaN 0.0000 0.0000 1.00000 1.00000  
Atrina pectinata                                0.0000000 0.000000    NaN 0.0000 0.0000 1.00000 1.00000  
Aurelia coerulea                                0.0000000 0.000000    NaN 0.0000 0.0000 1.00000 1.00000  
Barentsia discreta                              0.0000000 0.000000    NaN 0.0000 0.0000 1.00000 1.00000  
Belzebub intermedius                            0.0000000 0.000000    NaN 0.0000 0.0000 1.00000 1.00000  
Bistolida kieneri                               0.0000000 0.000000    NaN 0.0000 0.0000 1.00000 1.00000  
Botryllus schlosseri                            0.0000000 0.000000    NaN 0.0000 0.0000 1.00000 1.00000  
Bougainvillia muscus                            0.0000000 0.000000    NaN 0.0000 0.0000 1.00000 1.00000  
Brissus agassizii                               0.0000000 0.000000    NaN 0.0000 0.0000 1.00000 1.00000  
Calocalanus pavo                                0.0000000 0.000000    NaN 0.0000 0.0000 1.00000 1.00000  
Campanularia hincksii                           0.0000000 0.000000    NaN 0.0000 0.0000 1.00000 1.00000  
Candacia bipinnata                              0.0000000 0.000000    NaN 0.0000 0.0000 1.00000 1.00000  
Candacia bradyi                                 0.0000000 0.000000    NaN 0.0000 0.0000 1.00000 1.00000  
Candacia catula                                 0.0000000 0.000000    NaN 0.0000 0.0000 1.00000 1.00000  
 [ reached 'max' / getOption("max.print") -- omitted 68 rows ]

Contrast: g2_YD54 

                                                  average        sd   ratio    ava    avb  cumsum       p  
Acartia negligens                               0.0356809 0.0030921 11.5392 0.0000 9.7596 0.03925 0.09091 .
Clausocalanus furcatus                          0.0308252 0.0026713 11.5392 0.0000 8.4314 0.07316 0.18182  
Pleopis polyphemoides                           0.0286573 0.0075724  3.7845 7.7636 0.0000 0.10469 0.18182  
Temora discaudata                               0.0248451 0.0021531 11.5392 0.0000 6.7957 0.13202 0.09091 .
Cosmocalanus darwinii                           0.0244662 0.0021203 11.5392 0.0000 6.6921 0.15893 0.09091 .
Balanus trigonus                                0.0231396 0.0075131  3.0799 6.3425 0.0000 0.18439 0.18182  
Calocalanus pavo                                0.0228640 0.0019814 11.5392 0.0000 6.2538 0.20954 0.09091 .
Sagitta robusta                                 0.0222781 0.0019306 11.5392 0.0000 6.0936 0.23405 0.09091 .
Paracalanus indicus                             0.0218216 0.0018911 11.5392 0.0000 5.9687 0.25806 0.09091 .
Candacia catula                                 0.0214787 0.0018614 11.5392 0.0000 5.8749 0.28168 0.09091 .
Oithona attenuata                               0.0211456 0.0018325 11.5392 0.0000 5.7838 0.30495 0.09091 .
Creseis chierchiae                              0.0194251 0.0016834 11.5392 0.0000 5.3132 0.32632 0.09091 .
Calocalanus plumulosus                          0.0179874 0.0015588 11.5392 0.0000 4.9200 0.34610 0.09091 .
Chthamalus challengeri                          0.0179850 0.0026138  6.8807 7.5509 2.6391 0.36589 0.36364  
Acrocalanus gracilis                            0.0174105 0.0015088 11.5392 0.0000 4.7622 0.38504 0.09091 .
Acartia omorii                                  0.0168924 0.0091815  1.8398 6.7947 2.3026 0.40362 0.27273  
Canthocalanus pauper                            0.0168365 0.0014591 11.5392 0.0000 4.6052 0.42215 0.18182  
Euphausia pacifica                              0.0167675 0.0043910  3.8186 0.5199 5.0876 0.44059 0.36364  
Cavolinia uncinata                              0.0161110 0.0013962 11.5392 0.0000 4.4067 0.45832 0.09091 .
Ophiura kinbergi                                0.0146955 0.0016674  8.8134 4.0549 0.0000 0.47448 0.36364  
Calocalanus sp. 1 AC-2013                       0.0144457 0.0012519 11.5392 0.0000 3.9512 0.49037 0.09091 .
Membranipora serrilamella                       0.0141692 0.0096364  1.4704 3.8961 0.0000 0.50596 0.18182  
Crassostrea gigas                               0.0137258 0.0102997  1.3326 3.9280 0.0000 0.52106 0.27273  
Oncaea media                                    0.0134865 0.0011688 11.5392 0.0000 3.6889 0.53590 0.09091 .
Mitrella bicincta                               0.0126707 0.0010981 11.5392 0.0000 3.4657 0.54984 0.09091 .
Centropages tenuiremis                          0.0115321 0.0171726  0.6715 2.9101 0.0000 0.56252 0.36364  
Obelia dichotoma                                0.0112164 0.0056630  1.9806 3.1030 0.0000 0.57486 0.45455  
Geryonia proboscidalis                          0.0105672 0.0009158 11.5392 0.0000 2.8904 0.58649 0.09091 .
Ophiopholis mirabilis                           0.0105672 0.0009158 11.5392 0.0000 2.8904 0.59811 0.27273  
Hemicentrotus pulcherrimus                      0.0103157 0.0003166 32.5789 1.3628 2.9444 0.60946 0.45455  
Undinula vulgaris                               0.0102735 0.0039885  2.5758 0.4865 3.2581 0.62076 0.36364  
Sthenoteuthis oualaniensis                      0.0096484 0.0008361 11.5392 0.0000 2.6391 0.63137 0.09091 .
Polydora haswelli                               0.0094633 0.0110659  0.8552 2.7545 0.0000 0.64178 0.18182  
Reishia clavigera                               0.0094605 0.0114713  0.8247 2.6651 0.0000 0.65219 0.36364  
Apostichopus japonicus                          0.0094270 0.0108859  0.8660 2.4845 0.0000 0.66256 0.36364  
Jassa slatteryi                                 0.0094116 0.0108695  0.8659 2.6313 0.0000 0.67292 0.09091 .
Peltogaster sp. 3 JJ-2019                       0.0092769 0.0111367  0.8330 2.5867 0.0000 0.68312 0.36364  
Evadne nordmanni                                0.0090439 0.0119180  0.7588 2.3145 0.0000 0.69307 0.63636  
Armatoglyptes mitis                             0.0088786 0.0104409  0.8504 2.3653 0.0000 0.70284 0.45455  
Podon leuckartii                                0.0087667 0.0007597 11.5392 0.0000 2.3979 0.71248 0.36364  
Ruditapes philippinarum                         0.0085731 0.0061138  1.4022 2.4389 0.0000 0.72191 0.27273  
Balanidae sp. 200216_07_A                       0.0085359 0.0026397  3.2337 6.4223 4.0775 0.73130 0.90909  
Penilia avirostris                              0.0081817 0.0099182  0.8249 2.3227 0.0000 0.74030 0.09091 .
Peasiella habei                                 0.0079081 0.0064178  1.2322 2.2405 0.0000 0.74900 0.09091 .
Megabalanus rosa                                0.0079012 0.0025079  3.1505 1.1796 2.6391 0.75770 0.36364  
Diplosoma listerianum                           0.0077421 0.0055231  1.4018 2.0907 0.0000 0.76621 0.18182  
Peltogaster sp. ex Areopaguristes japonicus_192 0.0074160 0.0072454  1.0235 2.0438 0.0000 0.77437 0.18182  
Acartia steueri                                 0.0073097 0.0097264  0.7515 2.0560 0.0000 0.78241 0.81818  
Botrylloides diegensis                          0.0072209 0.0085281  0.8467 2.0556 0.0000 0.79036 0.27273  
Fistulobalanus albicostatus                     0.0070472 0.0140944  0.5000 1.7175 0.0000 0.79811 0.45455  
Ostrea circumpicta                              0.0069438 0.0098661  0.7038 1.9769 0.0000 0.80575 0.27273  
Cyclops kikuchii                                0.0067128 0.0134256  0.5000 1.9935 0.0000 0.81313 0.09091 .
Watersipora subtorquata                         0.0066567 0.0133134  0.5000 1.8347 0.0000 0.82045 0.27273  
Notocomplana hagiyai                            0.0064810 0.0076176  0.8508 1.7289 0.0000 0.82758 0.36364  
Amphibalanus amphitrite                         0.0064668 0.0111186  0.5816 1.7597 0.0000 0.83470 0.90909  
Luidia quinaria                                 0.0058665 0.0087824  0.6680 1.7259 0.0000 0.84115 0.09091 .
Tetraclita japonica                             0.0056772 0.0113545  0.5000 1.6860 0.0000 0.84740 0.36364  
Crepidula cf. onyx RC                           0.0053492 0.0106984  0.5000 1.5886 0.0000 0.85328 0.72727  
Astropecten polyacanthus                        0.0050555 0.0043821  1.1537 1.4325 0.0000 0.85884 0.09091 .
Timea sp. G303973                               0.0048363 0.0072625  0.6659 1.3638 0.0000 0.86416 0.09091 .
Capitulum mitella                               0.0046680 0.0093360  0.5000 1.3863 0.0000 0.86930 0.27273  
Centropages abdominalis                         0.0045836 0.0036545  1.2542 1.8283 1.0986 0.87434 1.00000  
Didemnum vexillum                               0.0043101 0.0049817  0.8652 1.2354 0.0000 0.87908 0.09091 .
Thalamita sima                                  0.0042039 0.0084078  0.5000 1.1587 0.0000 0.88371 0.18182  
Oulastrea crispata                              0.0040762 0.0081525  0.5000 1.1562 0.0000 0.88819 0.36364  
Paracalanus gracilis                            0.0040165 0.0003481 11.5392 0.0000 1.0986 0.89261 1.00000  
Sclerodactyla multipes                          0.0040165 0.0003481 11.5392 0.0000 1.0986 0.89703 0.27273  
Obelia geniculata                               0.0040075 0.0027140  1.4766 1.0955 0.0000 0.90144 0.27273  
Saxidomus purpuratus                            0.0039817 0.0051843  0.7680 1.1193 0.0000 0.90582 0.27273  
Azumapecten farreri                             0.0038951 0.0047209  0.8251 1.1250 0.0000 0.91010 0.09091 .
Bugula tsunamiensis                             0.0038536 0.0077071  0.5000 1.0621 0.0000 0.91434 0.18182  
Siphonaria sp. CAS IZ 189437                    0.0036231 0.0072463  0.5000 1.0277 0.0000 0.91833 0.09091 .
Hydroides ezoensis                              0.0035914 0.0045043  0.7973 1.0397 0.0000 0.92228 0.27273  
Clytia gracilis                                 0.0035833 0.0046725  0.7669 0.9517 0.0000 0.92622 0.54545  
Heliocidaris crassispina                        0.0033099 0.0066197  0.5000 0.9830 0.0000 0.92986 0.54545  
Ciona robusta                                   0.0030979 0.0035890  0.8632 0.8888 0.0000 0.93327 0.09091 .
Perforatus perforatus                           0.0029627 0.0044112  0.6716 0.8664 0.0000 0.93653 0.54545  
Protosuberites denhartogi                       0.0027745 0.0055490  0.5000 0.8240 0.0000 0.93958 0.09091 .
Leukoma jedoensis                               0.0026403 0.0052806  0.5000 0.7489 0.0000 0.94248 0.09091 .
Temnotrema sculptum                             0.0026311 0.0052622  0.5000 0.6412 0.0000 0.94538 0.27273  
Acartia pacifica                                0.0025341 0.0002196 11.5392 0.0000 0.6931 0.94817 0.72727  
Belzebub intermedius                            0.0025341 0.0002196 11.5392 0.0000 0.6931 0.95095 0.81818  
Liriope tetraphylla                             0.0025341 0.0002196 11.5392 0.0000 0.6931 0.95374 0.81818  
Monstrilla sp. 3 SYB-2016                       0.0025341 0.0002196 11.5392 0.0000 0.6931 0.95653 0.27273  
Temora turbinata                                0.0025341 0.0002196 11.5392 0.0000 0.6931 0.95932 0.90909  
Acartia hudsonica                               0.0024597 0.0049195  0.5000 0.5995 0.0000 0.96202 1.00000  
Halichondria sp. HK-2019                        0.0023850 0.0047701  0.5000 0.7083 0.0000 0.96465 0.09091 .
Bugula neritina                                 0.0023340 0.0046680  0.5000 0.6931 0.0000 0.96722 0.09091 .
Paraster doederleini                            0.0023340 0.0046680  0.5000 0.6931 0.0000 0.96978 0.81818  
Peltogaster lineata                             0.0023265 0.0046530  0.5000 0.6412 0.0000 0.97234 0.18182  
Polydora sp. isolate 4 SRL-2017                 0.0022985 0.0032340  0.7107 0.6598 0.0000 0.97487 0.45455  
Temnopleurus toreumaticus                       0.0022539 0.0045078  0.5000 0.6212 0.0000 0.97735 0.72727  
Ascidiella aspersa                              0.0022183 0.0025878  0.8572 0.6212 0.0000 0.97979 0.36364  
Pseudodiaptomus marinus                         0.0020885 0.0041771  0.5000 0.5756 0.0000 0.98209 0.45455  
Siphonosoma cumanense                           0.0020186 0.0040372  0.5000 0.5995 0.0000 0.98431 0.09091 .
Paracalanus parvus                              0.0019506 0.0013121  1.4867 0.5199 0.0000 0.98645 0.45455  
Mytilus galloprovincialis                       0.0019384 0.0038767  0.5000 0.5756 0.0000 0.98859 0.45455  
Sugiura chengshanense                           0.0019384 0.0038767  0.5000 0.5756 0.0000 0.99072 0.09091 .
Euconchoecia cf. chierchiae S15-D7              0.0016509 0.0033019  0.5000 0.4024 0.0000 0.99254 0.63636  
Pseudocalanus newmani                           0.0016509 0.0033019  0.5000 0.4024 0.0000 0.99435 0.45455  
Acartia erythraea                               0.0013548 0.0027097  0.5000 0.4024 0.0000 0.99584 0.90909  
Achelia bituberculata                           0.0013548 0.0027097  0.5000 0.4024 0.0000 0.99733 0.18182  
Caprella sp. 2 MPC-2013                         0.0012574 0.0025149  0.5000 0.3466 0.0000 0.99872 0.63636  
Calanus sinicus                                 0.0005835 0.0011670  0.5000 0.1733 0.0000 0.99936 0.90909  
Temnopleurus hardwickii                         0.0005835 0.0011670  0.5000 0.1733 0.0000 1.00000 0.81818  
Amonardia coreana                               0.0000000 0.0000000     NaN 0.0000 0.0000 1.00000 1.00000  
Amphibalanus cirratus                           0.0000000 0.0000000     NaN 0.0000 0.0000 1.00000 1.00000  
Amphibalanus eburneus                           0.0000000 0.0000000     NaN 0.0000 0.0000 1.00000 1.00000  
Amphibalanus improvisus                         0.0000000 0.0000000     NaN 0.0000 0.0000 1.00000 1.00000  
Amphibalanus reticulatus                        0.0000000 0.0000000     NaN 0.0000 0.0000 1.00000 1.00000  
Aphelasterias japonica                          0.0000000 0.0000000     NaN 0.0000 0.0000 1.00000 1.00000  
Aplysia oculifera                               0.0000000 0.0000000     NaN 0.0000 0.0000 1.00000 1.00000  
Aplysia parvula                                 0.0000000 0.0000000     NaN 0.0000 0.0000 1.00000 1.00000  
Atrina pectinata                                0.0000000 0.0000000     NaN 0.0000 0.0000 1.00000 1.00000  
Aurelia coerulea                                0.0000000 0.0000000     NaN 0.0000 0.0000 1.00000 1.00000  
Barentsia discreta                              0.0000000 0.0000000     NaN 0.0000 0.0000 1.00000 1.00000  
Bistolida kieneri                               0.0000000 0.0000000     NaN 0.0000 0.0000 1.00000 1.00000  
Botryllus schlosseri                            0.0000000 0.0000000     NaN 0.0000 0.0000 1.00000 1.00000  
Bougainvillia muscus                            0.0000000 0.0000000     NaN 0.0000 0.0000 1.00000 1.00000  
Brissus agassizii                               0.0000000 0.0000000     NaN 0.0000 0.0000 1.00000 1.00000  
Campanularia hincksii                           0.0000000 0.0000000     NaN 0.0000 0.0000 1.00000 1.00000  
Candacia bipinnata                              0.0000000 0.0000000     NaN 0.0000 0.0000 1.00000 1.00000  
Candacia bradyi                                 0.0000000 0.0000000     NaN 0.0000 0.0000 1.00000 1.00000  
Charybdis bimaculata                            0.0000000 0.0000000     NaN 0.0000 0.0000 1.00000 1.00000  
Chlorostoma turbinatum                          0.0000000 0.0000000     NaN 0.0000 0.0000 1.00000 1.00000  
 [ reached 'max' / getOption("max.print") -- omitted 68 rows ]

Contrast: g3_YD42 

                                                  average        sd  ratio     ava    avb  cumsum       p  
Amphibalanus amphitrite                         0.0325939 0.0075689 4.3063 8.29206 0.0000 0.04027 0.09091 .
Ophiura kinbergi                                0.0249022 0.0067806 3.6726 6.31873 0.0000 0.07104 0.09091 .
Belzebub intermedius                            0.0244124 0.0102550 2.3805 5.98888 0.0000 0.10120 0.18182  
Paraster doederleini                            0.0240380 0.0154958 1.5513 5.83424 0.0000 0.13090 0.18182  
Acartia steueri                                 0.0239427 0.0071153 3.3650 0.31389 6.2710 0.16048 0.27273  
Pseudodiaptomus nihonkaiensis                   0.0226698 0.0136274 1.6635 2.02624 7.4662 0.18849 0.09091 .
Liriope tetraphylla                             0.0214649 0.0137764 1.5581 5.99417 0.6931 0.21501 0.09091 .
Balanidae sp. 200216_07_A                       0.0201867 0.0094273 2.1413 5.50143 0.0000 0.23995 0.18182  
Euconchoecia cf. chierchiae S15-D7              0.0192178 0.0043004 4.4688 0.00000 4.8442 0.26369 0.09091 .
Paracalanus gracilis                            0.0190982 0.0091306 2.0917 3.82280 5.8972 0.28729 0.27273  
Crepidula cf. onyx RC                           0.0175443 0.0109811 1.5977 2.31038 6.6682 0.30896 0.27273  
Acartia erythraea                               0.0174921 0.0093811 1.8646 4.40678 0.0000 0.33058 0.18182  
Labidocera acuta                                0.0155515 0.0120404 1.2916 3.97951 0.0000 0.34979 0.09091 .
Acartia omorii                                  0.0150744 0.0105406 1.4301 2.64308 6.2086 0.36842 0.18182  
Paracalanus aculeatus                           0.0146698 0.0096936 1.5134 2.79182 5.0626 0.38654 0.09091 .
Amphibalanus improvisus                         0.0144865 0.0091237 1.5878 3.86136 0.0000 0.40444 0.09091 .
Temora discaudata                               0.0137178 0.0118064 1.1619 3.68085 0.0000 0.42139 0.09091 .
Bougainvillia muscus                            0.0135012 0.0027546 4.9014 0.09902 3.5264 0.43807 0.09091 .
Temnopleurus toreumaticus                       0.0128193 0.0138366 0.9265 3.20524 0.0000 0.45391 0.18182  
Heliocidaris crassispina                        0.0121825 0.0168623 0.7225 2.62253 0.0000 0.46896 0.27273  
Balanus trigonus                                0.0120900 0.0090887 1.3302 4.90682 5.3132 0.48389 0.81818  
Diphyes chamissonis                             0.0118863 0.0141727 0.8387 3.04731 0.0000 0.49858 0.09091 .
Euphausia pacifica                              0.0117678 0.0050631 2.3243 0.61678 3.4965 0.51312 0.72727  
Clausocalanus furcatus                          0.0115264 0.0102388 1.1258 3.27948 0.0000 0.52736 0.36364  
Crassostrea gigas                               0.0104661 0.0059896 1.7474 3.28343 0.6931 0.54029 0.27273  
Amphibalanus eburneus                           0.0103245 0.0071162 1.4509 2.98564 0.0000 0.55305 0.09091 .
Euchaeta rimana                                 0.0101002 0.0051699 1.9537 3.13397 1.0986 0.56553 0.27273  
Lucifer sp. DNZ105                              0.0099522 0.0075237 1.3228 2.80409 0.0000 0.57782 0.09091 .
Fistulobalanus albicostatus                     0.0090965 0.0110347 0.8244 2.78270 0.0000 0.58906 0.18182  
Cosmocalanus darwinii                           0.0086345 0.0062916 1.3724 2.45801 0.0000 0.59973 0.18182  
Caprella sp. 2 MPC-2013                         0.0083348 0.0128674 0.6477 1.87557 0.0000 0.61003 0.18182  
Notocomplana koreana                            0.0076269 0.0148161 0.5148 1.63932 0.0000 0.61945 0.09091 .
Temnopleurus hardwickii                         0.0075605 0.0102609 0.7368 1.64968 0.6931 0.62879 0.18182  
Chthamalus challengeri                          0.0073630 0.0092714 0.7942 5.36833 6.5132 0.63789 0.81818  
Ergalatax contracta                             0.0073255 0.0097325 0.7527 1.82827 0.0000 0.64694 0.18182  
Canthocalanus pauper                            0.0073034 0.0073631 0.9919 2.09006 0.0000 0.65596 0.09091 .
Subeucalanus subcrassus                         0.0072149 0.0080508 0.8962 2.10956 0.0000 0.66488 0.09091 .
Megabalanus rosa                                0.0071468 0.0068577 1.0422 2.03610 0.0000 0.67371 0.54545  
Temora turbinata                                0.0070086 0.0055310 1.2672 2.02414 1.3863 0.68237 0.09091 .
Undinula vulgaris                               0.0066841 0.0070555 0.9474 1.86631 0.0000 0.69062 0.45455  
Paracalanus indicus                             0.0066572 0.0084072 0.7918 1.89085 0.0000 0.69885 0.27273  
Centropages tenuiremis                          0.0065609 0.0115790 0.5666 1.80103 0.0000 0.70695 0.54545  
Acrocalanus gracilis                            0.0064578 0.0053473 1.2077 1.85894 0.0000 0.71493 0.09091 .
Armatoglyptes mitis                             0.0062605 0.0082887 0.7553 1.87021 0.0000 0.72267 0.36364  
Obelia dichotoma                                0.0059937 0.0082139 0.7297 1.70257 0.0000 0.73007 0.81818  
Capitulum mitella                               0.0057813 0.0099432 0.5814 1.47665 0.0000 0.73722 0.36364  
Acartia pacifica                                0.0057373 0.0070804 0.8103 1.41541 0.0000 0.74430 0.09091 .
Subeucalanus pileatus                           0.0054892 0.0069544 0.7893 1.61142 0.0000 0.75109 0.09091 .
Phascolosoma albolineatum                       0.0054080 0.0143081 0.3780 0.99447 0.0000 0.75777 0.09091 .
Peltogaster sp. 3 JJ-2019                       0.0049562 0.0054976 0.9015 1.41387 0.0000 0.76389 0.90909  
Parasabella aberrans                            0.0047842 0.0106110 0.4509 1.02948 0.0000 0.76980 0.18182  
Obelia geniculata                               0.0047365 0.0021827 2.1700 0.49950 1.3863 0.77565 0.09091 .
Pontellopsis yamadae                            0.0046790 0.0083490 0.5604 1.50547 0.0000 0.78144 0.09091 .
Pleopis polyphemoides                           0.0044567 0.0079519 0.5605 1.06229 0.0000 0.78694 0.90909  
Sagitta enflata                                 0.0041206 0.0074399 0.5539 1.13523 0.0000 0.79203 0.09091 .
Nassarius hepaticus                             0.0041059 0.0054581 0.7523 1.19183 0.0000 0.79711 0.09091 .
Polydora haswelli                               0.0040128 0.0069741 0.5754 1.25658 0.0000 0.80206 0.54545  
Reishia clavigera                               0.0039911 0.0084156 0.4743 1.11715 0.0000 0.80700 0.63636  
Centropages abdominalis                         0.0039511 0.0033749 1.1707 0.91385 0.0000 0.81188 1.00000  
Tetraclita japonica                             0.0038720 0.0077378 0.5004 1.13061 0.0000 0.81666 0.27273  
Barentsia discreta                              0.0038609 0.0102149 0.3780 0.70997 0.0000 0.82143 0.09091 .
Placida dendritica                              0.0036701 0.0065848 0.5574 0.98394 0.0000 0.82597 0.27273  
Acartia negligens                               0.0036587 0.0062485 0.5855 1.11045 0.0000 0.83049 0.45455  
Monstrilla sp. 3 SYB-2016                       0.0036210 0.0095804 0.3780 1.21499 0.0000 0.83496 0.54545  
Apostichopus japonicus                          0.0035374 0.0061912 0.5714 0.97491 0.0000 0.83933 0.45455  
Jassa slatteryi                                 0.0034112 0.0076247 0.4474 0.92396 0.0000 0.84354 0.27273  
Mactra sp. LN-2012                              0.0033621 0.0088953 0.3780 0.68153 0.0000 0.84770 0.18182  
Ruditapes philippinarum                         0.0032975 0.0025363 1.3001 0.59852 0.6931 0.85177 0.54545  
Perforatus perforatus                           0.0031173 0.0039520 0.7888 0.86692 0.0000 0.85562 0.45455  
Brissus agassizii                               0.0031171 0.0055929 0.5573 0.82180 0.0000 0.85948 0.18182  
Labidocera rotunda                              0.0030932 0.0081838 0.3780 0.92329 0.0000 0.86330 0.27273  
Paracalanus parvus                              0.0030762 0.0023049 1.3346 0.45401 1.0986 0.86710 0.63636  
Stylochoplana pusilla                           0.0027937 0.0053940 0.5179 0.75973 0.0000 0.87055 0.18182  
Cyclops kikuchii                                0.0027571 0.0048835 0.5646 0.64283 0.0000 0.87396 0.45455  
Pseudoctomeris sulcata                          0.0027409 0.0072517 0.3780 0.81812 0.0000 0.87734 0.09091 .
Ibla cumingi                                    0.0027185 0.0071926 0.3780 0.81145 0.0000 0.88070 0.09091 .
Nectoneanthes oxypoda                           0.0026924 0.0071234 0.3780 0.49511 0.0000 0.88403 0.09091 .
Gyge ovalis                                     0.0026396 0.0069838 0.3780 0.68629 0.0000 0.88729 0.09091 .
Calanus sinicus                                 0.0026042 0.0007918 3.2890 0.15694 0.6931 0.89051 0.90909  
Aplysia oculifera                               0.0025777 0.0068200 0.3780 0.67019 0.0000 0.89369 0.09091 .
Leucosia anatum                                 0.0025770 0.0068181 0.3780 0.76921 0.0000 0.89687 0.09091 .
Campanularia hincksii                           0.0025269 0.0046598 0.5423 0.71956 0.0000 0.90000 0.09091 .
Dendostrea frons                                0.0025120 0.0066462 0.3780 0.68273 0.0000 0.90310 0.09091 .
Oncaea venusta                                  0.0025022 0.0066201 0.3780 0.65055 0.0000 0.90619 0.81818  
Trachypenaeus curvirostris                      0.0023409 0.0061934 0.3780 0.66071 0.0000 0.90908 0.09091 .
Pseudodiaptomus marinus                         0.0023199 0.0040246 0.5764 0.72591 0.0000 0.91195 0.27273  
Polydora sp. isolate 5 SRL-2017                 0.0022242 0.0058847 0.3780 0.62778 0.0000 0.91470 0.09091 .
Calocalanus plumulosus                          0.0021946 0.0044836 0.4895 0.67150 0.0000 0.91741 0.36364  
Nassarius succinctus                            0.0021357 0.0056504 0.3780 0.60279 0.0000 0.92005 0.09091 .
Notocomplana hagiyai                            0.0021032 0.0055645 0.3780 0.62778 0.0000 0.92265 0.63636  
Evadne nordmanni                                0.0020886 0.0038507 0.5424 0.62600 0.0000 0.92523 1.00000  
Tortanus forcipatus                             0.0020638 0.0054603 0.3780 0.58251 0.0000 0.92778 0.09091 .
Oncaea media                                    0.0019811 0.0041856 0.4733 0.53395 0.0000 0.93022 0.81818  
Pontellina plumata                              0.0019675 0.0052054 0.3780 0.58727 0.0000 0.93266 0.09091 .
Septifer bilocularis                            0.0019519 0.0051643 0.3780 0.53051 0.0000 0.93507 0.09091 .
Thais luteostoma                                0.0019433 0.0051416 0.3780 0.58006 0.0000 0.93747 0.09091 .
Dendostrea crenulifera                          0.0019350 0.0051195 0.3780 0.57758 0.0000 0.93986 0.09091 .
Atrina pectinata                                0.0019265 0.0050971 0.3780 0.57505 0.0000 0.94224 0.09091 .
Peltogaster sp. ex Areopaguristes japonicus_192 0.0019178 0.0033697 0.5691 0.56985 0.0000 0.94461 0.90909  
Bistolida kieneri                               0.0018818 0.0049787 0.3780 0.56169 0.0000 0.94693 0.09091 .
Botrylloides diegensis                          0.0018538 0.0036282 0.5110 0.45401 0.0000 0.94922 0.63636  
Achelia bituberculata                           0.0018424 0.0031470 0.5854 0.56985 0.0000 0.95150 0.18182  
Heteromastus sp. ST-2016                        0.0018076 0.0047825 0.3780 0.36642 0.0000 0.95373 0.18182  
Xenostrobus atratus                             0.0017534 0.0046390 0.3780 0.52337 0.0000 0.95590 0.09091 .
Tomopteris sp. DNZ169                           0.0016983 0.0044934 0.3780 0.56985 0.0000 0.95800 0.09091 .
Chlorostoma turbinatum                          0.0016899 0.0044711 0.3780 0.34256 0.0000 0.96009 0.45455  
Hypselodoris festiva                            0.0016877 0.0044653 0.3780 0.50377 0.0000 0.96217 0.09091 .
Watersipora subtorquata                         0.0016807 0.0031393 0.5354 0.47083 0.0000 0.96425 0.54545  
Astropecten polyacanthus                        0.0016682 0.0044135 0.3780 0.47083 0.0000 0.96631 0.63636  
Saccostrea kegaki                               0.0016247 0.0042986 0.3780 0.44158 0.0000 0.96832 0.09091 .
Ostrea circumpicta                              0.0016116 0.0042639 0.3780 0.48104 0.0000 0.97031 0.63636  
Candacia bradyi                                 0.0015746 0.0041661 0.3780 0.42796 0.0000 0.97225 0.09091 .
Mesocentrotus nudus                             0.0014880 0.0039368 0.3780 0.38686 0.0000 0.97409 0.18182  
Sclerodactyla multipes                          0.0014729 0.0028971 0.5084 0.46544 0.0000 0.97591 0.63636  
Amphibalanus reticulatus                        0.0014032 0.0037126 0.3780 0.47083 0.0000 0.97764 0.09091 .
Calocalanus sp. 1 AC-2013                       0.0013654 0.0036124 0.3780 0.35499 0.0000 0.97933 0.36364  
Myrianida convoluta                             0.0013531 0.0035799 0.3780 0.45401 0.0000 0.98100 0.09091 .
Dendrodoris fumata                              0.0013357 0.0035340 0.3780 0.37701 0.0000 0.98265 0.09091 .
Hydroides ezoensis                              0.0013175 0.0034859 0.3780 0.34256 0.0000 0.98428 0.63636  
Rapana bezoar                                   0.0012982 0.0034348 0.3780 0.36642 0.0000 0.98589 0.09091 .
Nanomia bijuga                                  0.0012962 0.0034295 0.3780 0.43493 0.0000 0.98749 0.09091 .
Diogenes edwardsii                              0.0012577 0.0033276 0.3780 0.35499 0.0000 0.98904 0.09091 .
Saxidomus purpuratus                            0.0010920 0.0028893 0.3780 0.36642 0.0000 0.99039 0.54545  
Sagartiogeton laceratus                         0.0010580 0.0027991 0.3780 0.35499 0.0000 0.99170 0.27273  
Platynereis bicanaliculata                      0.0009418 0.0024917 0.3780 0.25597 0.0000 0.99286 0.27273  
 [ reached 'max' / getOption("max.print") -- omitted 68 rows ]

Contrast: g3_YD44 

                                                  average       sd  ratio    ava    avb  cumsum       p  
Belzebub intermedius                            0.0246797 0.010420 2.3686 5.9889 0.0000 0.03153 0.18182  
Liriope tetraphylla                             0.0244802 0.014376 1.7028 5.9942 0.0000 0.06281 0.09091 .
Paraster doederleini                            0.0243028 0.015696 1.5483 5.8342 0.0000 0.09386 0.18182  
Amphibalanus amphitrite                         0.0229752 0.006173 3.7221 8.2921 2.4849 0.12321 0.09091 .
Ophiura kinbergi                                0.0179810 0.006020 2.9871 6.3187 1.7918 0.14619 0.18182  
Acartia erythraea                               0.0176798 0.009506 1.8599 4.4068 0.0000 0.16878 0.18182  
Balanus trigonus                                0.0171261 0.010273 1.6671 4.9068 1.3863 0.19066 0.63636  
Chthamalus challengeri                          0.0168567 0.011470 1.4696 5.3683 1.0986 0.21219 0.45455  
Paracalanus gracilis                            0.0163607 0.005562 2.9414 3.8228 2.8904 0.23310 0.54545  
Labidocera acuta                                0.0157149 0.012183 1.2899 3.9795 0.0000 0.25318 0.27273  
Centropages abdominalis                         0.0148131 0.002518 5.8822 0.9138 4.6913 0.27210 0.45455  
Acartia omorii                                  0.0138627 0.010434 1.3287 2.6431 5.8636 0.28981 0.45455  
Temora discaudata                               0.0138553 0.011927 1.1617 3.6809 0.0000 0.30752 0.18182  
Polydora haswelli                               0.0131544 0.007327 1.7952 1.2566 3.9703 0.32432 0.09091 .
Temnopleurus toreumaticus                       0.0129552 0.013999 0.9254 3.2052 0.0000 0.34087 0.18182  
Amphibalanus improvisus                         0.0128430 0.007623 1.6847 3.8614 0.6931 0.35728 0.18182  
Heliocidaris crassispina                        0.0123335 0.017085 0.7219 2.6225 0.0000 0.37304 0.18182  
Crassostrea gigas                               0.0122578 0.007641 1.6043 3.2834 0.0000 0.38870 0.18182  
Diphyes chamissonis                             0.0116015 0.012015 0.9656 3.0473 0.6931 0.40353 0.36364  
Euchaeta rimana                                 0.0108579 0.006470 1.6783 3.1340 0.6931 0.41740 0.54545  
Paracalanus aculeatus                           0.0105507 0.009541 1.1058 2.7918 0.6931 0.43088 0.36364  
Balanidae sp. 200216_07_A                       0.0105404 0.009828 1.0724 5.5014 6.4770 0.44435 0.54545  
Amphibalanus eburneus                           0.0104171 0.007180 1.4508 2.9856 0.0000 0.45765 0.18182  
Lucifer sp. DNZ105                              0.0100451 0.007591 1.3232 2.8041 0.0000 0.47049 0.36364  
Clausocalanus furcatus                          0.0100116 0.006499 1.5404 3.2795 1.6094 0.48328 0.90909  
Notomastus koreanus                             0.0099632 0.002255 4.4188 0.0000 2.4849 0.49601 0.09091 .
Pseudodiaptomus marinus                         0.0099460 0.005914 1.6819 0.7259 3.0445 0.50872 0.09091 .
Ruditapes philippinarum                         0.0092294 0.003781 2.4412 0.5985 2.5649 0.52051 0.09091 .
Fistulobalanus albicostatus                     0.0091734 0.011126 0.8245 2.7827 0.0000 0.53223 0.27273  
Cosmocalanus darwinii                           0.0087130 0.006351 1.3719 2.4580 0.0000 0.54336 0.36364  
Caprella sp. 2 MPC-2013                         0.0084334 0.013029 0.6473 1.8756 0.0000 0.55414 0.18182  
Crepidula cf. onyx RC                           0.0083590 0.003957 2.1124 2.3104 1.7918 0.56482 0.45455  
Ergalatax contracta                             0.0082286 0.004391 1.8738 1.8283 1.3863 0.57533 0.18182  
Notocomplana koreana                            0.0077229 0.015018 0.5142 1.6393 0.0000 0.58520 0.09091 .
Temnopleurus hardwickii                         0.0077187 0.012514 0.6168 1.6497 0.0000 0.59506 0.18182  
Canthocalanus pauper                            0.0073697 0.007431 0.9918 2.0901 0.0000 0.60448 0.36364  
Subeucalanus subcrassus                         0.0072792 0.008120 0.8964 2.1096 0.0000 0.61378 0.36364  
Saxidomus purpuratus                            0.0072329 0.002826 2.5593 0.3664 1.9459 0.62302 0.09091 .
Megabalanus rosa                                0.0072119 0.006921 1.0420 2.0361 0.0000 0.63223 0.72727  
Subeucalanus pileatus                           0.0071159 0.002047 3.4767 1.6114 1.6094 0.64132 0.36364  
Acartia steueri                                 0.0070751 0.003184 2.2219 0.3139 1.9459 0.65036 0.72727  
Temora turbinata                                0.0070347 0.005092 1.3815 2.0241 1.7918 0.65935 0.18182  
Pseudodiaptomus nihonkaiensis                   0.0070121 0.009085 0.7718 2.0262 0.0000 0.66831 0.27273  
Undinula vulgaris                               0.0067460 0.007123 0.9471 1.8663 0.0000 0.67693 0.45455  
Paracalanus indicus                             0.0066896 0.006549 1.0214 1.8909 0.6931 0.68547 0.54545  
Centropages tenuiremis                          0.0066241 0.011681 0.5671 1.8010 0.0000 0.69394 0.45455  
Acrocalanus gracilis                            0.0065159 0.005396 1.2075 1.8589 0.0000 0.70226 0.36364  
Armatoglyptes mitis                             0.0063151 0.008361 0.7553 1.8702 0.0000 0.71033 0.36364  
Sagartiogeton laceratus                         0.0061382 0.002004 3.0627 0.3550 1.6094 0.71817 0.18182  
Acartia pacifica                                0.0060251 0.002337 2.5779 1.4154 1.7918 0.72587 0.27273  
Obelia dichotoma                                0.0060202 0.006587 0.9140 1.7026 0.6931 0.73356 0.81818  
Capitulum mitella                               0.0058418 0.010045 0.5816 1.4767 0.0000 0.74103 0.27273  
Polydora sp. isolate 4 SRL-2017                 0.0058408 0.002659 2.1966 0.2560 1.6094 0.74849 0.09091 .
Mytilus galloprovincialis                       0.0055584 0.001258 4.4188 0.0000 1.3863 0.75559 0.09091 .
Phascolosoma albolineatum                       0.0054840 0.014509 0.3780 0.9945 0.0000 0.76260 0.09091 .
Peltogaster sp. 3 JJ-2019                       0.0052383 0.002795 1.8741 1.4139 1.3863 0.76929 0.72727  
Parasabella aberrans                            0.0048425 0.010747 0.4506 1.0295 0.0000 0.77548 0.18182  
Pontellopsis yamadae                            0.0047165 0.008415 0.5605 1.5055 0.0000 0.78150 0.18182  
Pleopis polyphemoides                           0.0045067 0.008046 0.5601 1.0623 0.0000 0.78726 0.72727  
Euphausia pacifica                              0.0043309 0.003683 1.1760 0.6168 1.6094 0.79280 1.00000  
Sagitta enflata                                 0.0041591 0.007510 0.5538 1.1352 0.0000 0.79811 0.27273  
Nassarius hepaticus                             0.0041428 0.005507 0.7522 1.1918 0.0000 0.80340 0.36364  
Reishia clavigera                               0.0040287 0.008489 0.4746 1.1171 0.0000 0.80855 0.45455  
Barentsia discreta                              0.0039151 0.010358 0.3780 0.7100 0.0000 0.81355 0.09091 .
Tetraclita japonica                             0.0039062 0.007805 0.5005 1.1306 0.0000 0.81854 0.36364  
Ostrea circumpicta                              0.0037354 0.002413 1.5482 0.4810 0.6931 0.82332 0.18182  
Placida dendritica                              0.0037054 0.006649 0.5573 0.9839 0.0000 0.82805 0.18182  
Acartia negligens                               0.0036900 0.006302 0.5855 1.1105 0.0000 0.83276 0.63636  
Monstrilla sp. 3 SYB-2016                       0.0036488 0.009654 0.3780 1.2150 0.0000 0.83743 0.54545  
Apostichopus japonicus                          0.0035706 0.006250 0.5713 0.9749 0.0000 0.84199 0.45455  
Jassa slatteryi                                 0.0034441 0.007694 0.4476 0.9240 0.0000 0.84639 0.36364  
Mactra sp. LN-2012                              0.0034049 0.009009 0.3780 0.6815 0.0000 0.85074 0.18182  
Hydroides ezoensis                              0.0033405 0.001577 2.1180 0.3426 0.6931 0.85501 0.18182  
Brissus agassizii                               0.0031487 0.005646 0.5577 0.8218 0.0000 0.85903 0.18182  
Perforatus perforatus                           0.0031463 0.003989 0.7887 0.8669 0.0000 0.86305 0.18182  
Labidocera rotunda                              0.0031199 0.008254 0.3780 0.9233 0.0000 0.86704 0.27273  
Obelia geniculata                               0.0030535 0.001175 2.5993 0.4995 0.6931 0.87094 0.54545  
Stylochoplana pusilla                           0.0028210 0.005442 0.5183 0.7597 0.0000 0.87454 0.18182  
Cyclops kikuchii                                0.0027887 0.004945 0.5639 0.6428 0.0000 0.87810 0.54545  
Pseudoctomeris sulcata                          0.0027645 0.007314 0.3780 0.8181 0.0000 0.88164 0.09091 .
Ibla cumingi                                    0.0027419 0.007255 0.3780 0.8115 0.0000 0.88514 0.09091 .
Nectoneanthes oxypoda                           0.0027302 0.007224 0.3780 0.4951 0.0000 0.88863 0.09091 .
Gyge ovalis                                     0.0026658 0.007053 0.3780 0.6863 0.0000 0.89203 0.09091 .
Aplysia oculifera                               0.0026032 0.006888 0.3780 0.6702 0.0000 0.89536 0.09091 .
Leucosia anatum                                 0.0025992 0.006877 0.3780 0.7692 0.0000 0.89868 0.09091 .
Campanularia hincksii                           0.0025501 0.004704 0.5421 0.7196 0.0000 0.90194 0.18182  
Dendostrea frons                                0.0025358 0.006709 0.3780 0.6827 0.0000 0.90518 0.27273  
Oncaea venusta                                  0.0025270 0.006686 0.3780 0.6506 0.0000 0.90841 0.72727  
Trachypenaeus curvirostris                      0.0023622 0.006250 0.3780 0.6607 0.0000 0.91143 0.09091 .
Paracalanus parvus                              0.0022476 0.001277 1.7597 0.4540 0.6931 0.91430 0.63636  
Polydora sp. isolate 5 SRL-2017                 0.0022445 0.005938 0.3780 0.6278 0.0000 0.91716 0.09091 .
Calocalanus plumulosus                          0.0022139 0.004519 0.4899 0.6715 0.0000 0.91999 0.36364  
Nassarius succinctus                            0.0021551 0.005702 0.3780 0.6028 0.0000 0.92275 0.09091 .
Notocomplana hagiyai                            0.0021213 0.005612 0.3780 0.6278 0.0000 0.92546 0.45455  
Evadne nordmanni                                0.0021066 0.003885 0.5422 0.6260 0.0000 0.92815 1.00000  
Tortanus forcipatus                             0.0020826 0.005510 0.3780 0.5825 0.0000 0.93081 0.09091 .
Oncaea media                                    0.0020001 0.004225 0.4734 0.5340 0.0000 0.93336 0.81818  
Pontellina plumata                              0.0019844 0.005250 0.3780 0.5873 0.0000 0.93590 0.09091 .
Septifer bilocularis                            0.0019704 0.005213 0.3780 0.5305 0.0000 0.93842 0.27273  
Thais luteostoma                                0.0019601 0.005186 0.3780 0.5801 0.0000 0.94092 0.09091 .
Dendostrea crenulifera                          0.0019517 0.005164 0.3780 0.5776 0.0000 0.94342 0.09091 .
Atrina pectinata                                0.0019431 0.005141 0.3780 0.5751 0.0000 0.94590 0.09091 .
Peltogaster sp. ex Areopaguristes japonicus_192 0.0019345 0.003400 0.5690 0.5699 0.0000 0.94837 0.81818  
Bistolida kieneri                               0.0018980 0.005022 0.3780 0.5617 0.0000 0.95079 0.09091 .
Botrylloides diegensis                          0.0018736 0.003665 0.5112 0.4540 0.0000 0.95319 0.45455  
Achelia bituberculata                           0.0018578 0.003173 0.5855 0.5699 0.0000 0.95556 0.18182  
Heteromastus sp. ST-2016                        0.0018307 0.004843 0.3780 0.3664 0.0000 0.95790 0.18182  
Xenostrobus atratus                             0.0017685 0.004679 0.3780 0.5234 0.0000 0.96016 0.09091 .
Chlorostoma turbinatum                          0.0017114 0.004528 0.3780 0.3426 0.0000 0.96235 0.45455  
Tomopteris sp. DNZ169                           0.0017113 0.004528 0.3780 0.5699 0.0000 0.96453 0.18182  
Hypselodoris festiva                            0.0017023 0.004504 0.3780 0.5038 0.0000 0.96671 0.09091 .
Watersipora subtorquata                         0.0016962 0.003169 0.5353 0.4708 0.0000 0.96888 0.36364  
Astropecten polyacanthus                        0.0016834 0.004454 0.3780 0.4708 0.0000 0.97103 0.36364  
Saccostrea kegaki                               0.0016401 0.004339 0.3780 0.4416 0.0000 0.97312 0.27273  
Candacia bradyi                                 0.0015895 0.004206 0.3780 0.4280 0.0000 0.97515 0.27273  
Mesocentrotus nudus                             0.0015027 0.003976 0.3780 0.3869 0.0000 0.97707 0.09091 .
Sclerodactyla multipes                          0.0014850 0.002920 0.5086 0.4654 0.0000 0.97897 0.72727  
Amphibalanus reticulatus                        0.0014140 0.003741 0.3780 0.4708 0.0000 0.98078 0.18182  
Calocalanus sp. 1 AC-2013                       0.0013789 0.003648 0.3780 0.3550 0.0000 0.98254 0.54545  
Myrianida convoluta                             0.0013634 0.003607 0.3780 0.4540 0.0000 0.98428 0.18182  
Dendrodoris fumata                              0.0013479 0.003566 0.3780 0.3770 0.0000 0.98600 0.09091 .
Rapana bezoar                                   0.0013101 0.003466 0.3780 0.3664 0.0000 0.98768 0.09091 .
Nanomia bijuga                                  0.0013062 0.003456 0.3780 0.4349 0.0000 0.98935 0.18182  
Diogenes edwardsii                              0.0012692 0.003358 0.3780 0.3550 0.0000 0.99097 0.09091 .
Platynereis bicanaliculata                      0.0009507 0.002515 0.3780 0.2560 0.0000 0.99218 0.45455  
 [ reached 'max' / getOption("max.print") -- omitted 68 rows ]

Contrast: g3_g4 

                                                 average       sd  ratio     ava    avb  cumsum       p  
Amphibalanus amphitrite                         0.030224 0.006481 4.6638 8.29206 0.0000 0.03766 0.09091 .
Belzebub intermedius                            0.022582 0.008754 2.5797 5.98888 0.0000 0.06580 0.09091 .
Acartia omorii                                  0.021891 0.010878 2.0125 2.64308 8.3715 0.09308 0.09091 .
Liriope tetraphylla                             0.021320 0.012228 1.7435 5.99417 0.3219 0.11965 0.09091 .
Paraster doederleini                            0.019564 0.013535 1.4454 5.83424 1.0100 0.14403 0.09091 .
Centropages abdominalis                         0.017403 0.011629 1.4966 0.91385 5.2213 0.16571 0.27273  
Paracalanus gracilis                            0.017173 0.014313 1.1999 3.82280 5.4201 0.18711 0.54545  
Balanus trigonus                                0.016664 0.011484 1.4511 4.90682 0.6802 0.20788 0.09091 .
Acartia erythraea                               0.014830 0.008014 1.8506 4.40678 0.4159 0.22636 0.09091 .
Balanidae sp. 200216_07_A                       0.014508 0.009864 1.4708 5.50143 2.7288 0.24444 0.36364  
Labidocera acuta                                0.014427 0.010462 1.3790 3.97951 0.0000 0.26242 0.09091 .
Amphibalanus improvisus                         0.013475 0.007969 1.6909 3.86136 0.0000 0.27921 0.09091 .
Clausocalanus furcatus                          0.013422 0.011868 1.1310 3.27948 4.9692 0.29593 0.54545  
Euphausia pacifica                              0.013076 0.012055 1.0847 0.61678 3.7582 0.31223 0.54545  
Chthamalus challengeri                          0.012861 0.009507 1.3527 5.36833 2.6455 0.32825 0.90909  
Temora discaudata                               0.012767 0.010354 1.2330 3.68085 0.0000 0.34416 0.09091 .
Temnopleurus toreumaticus                       0.011820 0.011632 1.0161 3.20524 0.1386 0.35889 0.09091 .
Ophiopholis mirabilis                           0.011649 0.008053 1.4464 0.00000 3.2201 0.37341 0.63636  
Crassostrea gigas                               0.011313 0.006627 1.7072 3.28343 0.0000 0.38750 0.18182  
Heliocidaris crassispina                        0.011164 0.014499 0.7700 2.62253 0.0000 0.40141 0.09091 .
Diphyes chamissonis                             0.011012 0.012314 0.8942 3.04731 0.0000 0.41514 0.09091 .
Megabalanus rosa                                0.009723 0.008189 1.1873 2.03610 4.0402 0.42725 0.36364  
Amphibalanus eburneus                           0.009673 0.006287 1.5386 2.98564 0.0000 0.43931 0.09091 .
Acartia steueri                                 0.009567 0.011834 0.8085 0.31389 2.5825 0.45123 1.00000  
Acartia hudsonica                               0.009476 0.006252 1.5158 0.25597 2.7556 0.46304 0.54545  
Obelia dichotoma                                0.009396 0.010071 0.9330 1.70257 2.1009 0.47475 0.90909  
Paracalanus aculeatus                           0.009156 0.010855 0.8435 2.79182 0.0000 0.48615 0.09091 .
Lucifer sp. DNZ105                              0.009140 0.006380 1.4326 2.80409 0.1386 0.49754 0.09091 .
Oncaea media                                    0.009113 0.007528 1.2106 0.53395 2.6459 0.50890 0.18182  
Euchaeta rimana                                 0.008961 0.007527 1.1904 3.13397 3.6685 0.52007 0.54545  
Ophiura kinbergi                                0.008584 0.008944 0.9597 6.31873 4.6124 0.53076 0.90909  
Fistulobalanus albicostatus                     0.008553 0.009775 0.8750 2.78270 0.0000 0.54142 0.27273  
Paracalanus indicus                             0.008417 0.007060 1.1922 1.89085 2.1964 0.55191 0.27273  
Crepidula cf. onyx RC                           0.008230 0.007904 1.0413 2.31038 0.1386 0.56216 0.81818  
Undinula vulgaris                               0.007858 0.007735 1.0159 1.86631 1.0814 0.57196 0.27273  
Caprella sp. 2 MPC-2013                         0.007665 0.011101 0.6905 1.87557 0.0000 0.58151 0.09091 .
Cosmocalanus darwinii                           0.007568 0.005387 1.4048 2.45801 0.5130 0.59094 0.09091 .
Canthocalanus pauper                            0.007475 0.006411 1.1659 2.09006 1.2104 0.60025 0.27273  
Temora turbinata                                0.007252 0.007999 0.9066 2.02414 0.0000 0.60929 0.09091 .
Temnopleurus hardwickii                         0.007000 0.010671 0.6560 1.64968 0.0000 0.61801 0.09091 .
Notocomplana koreana                            0.006982 0.012694 0.5500 1.63932 0.0000 0.62671 0.09091 .
Ergalatax contracta                             0.006788 0.008450 0.8033 1.82827 0.0000 0.63517 0.09091 .
Subeucalanus subcrassus                         0.006763 0.007118 0.9501 2.10956 0.0000 0.64360 0.09091 .
Pseudodiaptomus nihonkaiensis                   0.006514 0.007928 0.8217 2.02624 0.0000 0.65172 0.18182  
Hemicentrotus pulcherrimus                      0.006435 0.007813 0.8236 0.09902 1.8497 0.65974 1.00000  
Sclerodactyla multipes                          0.006425 0.006814 0.9429 0.46544 1.7902 0.66774 0.18182  
Centropages tenuiremis                          0.006121 0.010217 0.5991 1.80103 0.0000 0.67537 0.72727  
Armatoglyptes mitis                             0.005876 0.007323 0.8023 1.87021 0.0000 0.68269 0.54545  
Acartia negligens                               0.005838 0.006334 0.9217 1.11045 1.1983 0.68996 0.45455  
Acrocalanus gracilis                            0.005782 0.004485 1.2890 1.85894 0.2773 0.69717 0.09091 .
Ctenocalanus vanus                              0.005764 0.006492 0.8878 0.00000 1.6037 0.70435 0.81818  
Oncaea venusta                                  0.005560 0.007212 0.7709 0.65055 1.2923 0.71128 0.18182  
Capitulum mitella                               0.005364 0.008703 0.6164 1.47665 0.0000 0.71796 0.45455  
Acartia pacifica                                0.005303 0.006111 0.8678 1.41541 0.0000 0.72457 0.09091 .
Subeucalanus pileatus                           0.005146 0.006147 0.8372 1.61142 0.0000 0.73099 0.09091 .
Phascolosoma albolineatum                       0.004903 0.012224 0.4011 0.99447 0.0000 0.73709 0.09091 .
Peltogaster sp. 3 JJ-2019                       0.004639 0.004841 0.9584 1.41387 0.0000 0.74288 1.00000  
Clytemnestridae sp. MW-2008                     0.004617 0.008363 0.5521 0.00000 1.3605 0.74863 0.90909  
Pontellopsis yamadae                            0.004412 0.007413 0.5952 1.50547 0.0000 0.75413 0.09091 .
Parasabella aberrans                            0.004389 0.009133 0.4806 1.02948 0.0000 0.75960 0.18182  
Pleopis polyphemoides                           0.004115 0.006888 0.5975 1.06229 0.0000 0.76473 0.90909  
Amonardia coreana                               0.004036 0.005148 0.7841 0.00000 1.1755 0.76975 0.09091 .
Oulastrea crispata                              0.003910 0.006779 0.5767 0.00000 1.1027 0.77463 0.36364  
Mitrella bicincta                               0.003864 0.007989 0.4836 0.00000 1.1421 0.77944 1.00000  
Sagitta enflata                                 0.003851 0.006540 0.5888 1.13523 0.0000 0.78424 0.09091 .
Nassarius hepaticus                             0.003847 0.004812 0.7993 1.19183 0.0000 0.78903 0.09091 .
Polydora haswelli                               0.003777 0.006182 0.6110 1.25658 0.0000 0.79374 0.90909  
Reishia clavigera                               0.003729 0.007431 0.5018 1.11715 0.0000 0.79839 0.72727  
Tetraclita japonica                             0.003631 0.006834 0.5313 1.13061 0.0000 0.80291 0.63636  
Macrosetella gracilis                           0.003522 0.007323 0.4810 0.00000 0.9190 0.80730 0.54545  
Barentsia discreta                              0.003500 0.008727 0.4011 0.70997 0.0000 0.81166 0.09091 .
Placida dendritica                              0.003424 0.005776 0.5927 0.98394 0.0000 0.81593 0.54545  
Monstrilla sp. 3 SYB-2016                       0.003423 0.008516 0.4019 1.21499 0.0000 0.82019 0.63636  
Apostichopus japonicus                          0.003305 0.005438 0.6078 0.97491 0.0000 0.82431 0.72727  
Jassa slatteryi                                 0.003182 0.006714 0.4739 0.92396 0.0000 0.82828 0.72727  
Aplysia parvula                                 0.003138 0.006525 0.4810 0.00000 0.8189 0.83219 0.27273  
Aphelasterias japonica                          0.003109 0.003972 0.7828 0.00000 0.8764 0.83606 0.18182  
Mactra sp. LN-2012                              0.003073 0.007659 0.4013 0.68153 0.0000 0.83989 0.18182  
Perforatus perforatus                           0.003038 0.003122 0.9732 0.86692 0.1386 0.84368 0.54545  
Calocalanus plumulosus                          0.003020 0.004110 0.7348 0.67150 0.4159 0.84744 0.36364  
Paracalanus parvus                              0.002992 0.002093 1.4295 0.45401 1.1326 0.85117 0.27273  
Hydroides ezoensis                              0.002977 0.004742 0.6278 0.34256 0.6516 0.85488 0.36364  
Clausocalanus jobei                             0.002945 0.004340 0.6785 0.00000 0.7742 0.85855 0.18182  
Labidocera rotunda                              0.002905 0.007229 0.4018 0.92329 0.0000 0.86217 0.45455  
Brissus agassizii                               0.002899 0.004917 0.5896 0.82180 0.0000 0.86578 0.09091 .
Paracalanus tropicus                            0.002793 0.005774 0.4836 0.00000 0.8254 0.86926 0.72727  
Cyclops kikuchii                                0.002620 0.003957 0.6622 0.64283 0.1386 0.87253 0.63636  
Stylochoplana pusilla                           0.002604 0.004756 0.5476 0.75973 0.0000 0.87577 0.18182  
Pseudoctomeris sulcata                          0.002574 0.006405 0.4018 0.81812 0.0000 0.87898 0.18182  
Ibla cumingi                                    0.002553 0.006353 0.4018 0.81145 0.0000 0.88216 0.18182  
Gyge ovalis                                     0.002458 0.006118 0.4017 0.68629 0.0000 0.88522 0.09091 .
Nectoneanthes oxypoda                           0.002441 0.006086 0.4011 0.49511 0.0000 0.88826 0.09091 .
Leucosia anatum                                 0.002420 0.006023 0.4018 0.76921 0.0000 0.89128 0.18182  
Aplysia oculifera                               0.002400 0.005975 0.4017 0.67019 0.0000 0.89427 0.09091 .
Paraeuchaeta russelli                           0.002397 0.003857 0.6213 0.00000 0.6516 0.89726 0.63636  
Campanularia hincksii                           0.002364 0.004092 0.5778 0.71956 0.0000 0.90020 0.09091 .
Dendostrea frons                                0.002346 0.005838 0.4017 0.68273 0.0000 0.90313 0.18182  
Rhynchothalestris helgolandica                  0.002345 0.004849 0.4836 0.00000 0.6931 0.90605 0.54545  
Evadne nordmanni                                0.002232 0.003159 0.7066 0.62600 0.1386 0.90883 1.00000  
Trachypenaeus curvirostris                      0.002191 0.005453 0.4018 0.66071 0.0000 0.91156 0.18182  
Pseudodiaptomus marinus                         0.002184 0.003567 0.6122 0.72591 0.0000 0.91428 0.54545  
Podon leuckartii                                0.002145 0.001972 1.0879 0.00000 0.5781 0.91695 1.00000  
Myrianida pentadentata                          0.002091 0.004325 0.4836 0.00000 0.6182 0.91956 0.36364  
Polydora sp. isolate 5 SRL-2017                 0.002082 0.005181 0.4018 0.62778 0.0000 0.92215 0.18182  
Calocalanus sp. 1 AC-2013                       0.002080 0.003345 0.6219 0.35499 0.3219 0.92475 0.54545  
Calanus sinicus                                 0.002004 0.002617 0.7658 0.15694 0.4970 0.92724 1.00000  
Nassarius succinctus                            0.001999 0.004975 0.4018 0.60279 0.0000 0.92973 0.18182  
Notocomplana hagiyai                            0.001975 0.004915 0.4018 0.62778 0.0000 0.93220 0.81818  
Tortanus forcipatus                             0.001932 0.004808 0.4018 0.58251 0.0000 0.93460 0.18182  
Pontellina plumata                              0.001848 0.004598 0.4018 0.58727 0.0000 0.93690 0.18182  
Thais luteostoma                                0.001825 0.004542 0.4018 0.58006 0.0000 0.93918 0.18182  
Septifer bilocularis                            0.001823 0.004537 0.4017 0.53051 0.0000 0.94145 0.18182  
Dendostrea crenulifera                          0.001817 0.004522 0.4018 0.57758 0.0000 0.94371 0.18182  
Atrina pectinata                                0.001809 0.004502 0.4018 0.57505 0.0000 0.94597 0.18182  
Peltogaster sp. ex Areopaguristes japonicus_192 0.001799 0.002970 0.6058 0.56985 0.0000 0.94821 1.00000  
Bistolida kieneri                               0.001767 0.004398 0.4018 0.56169 0.0000 0.95041 0.18182  
Ruditapes philippinarum                         0.001736 0.003460 0.5016 0.59852 0.0000 0.95258 1.00000  
Achelia bituberculata                           0.001733 0.002785 0.6222 0.56985 0.0000 0.95474 0.18182  
Botrylloides diegensis                          0.001718 0.003176 0.5409 0.45401 0.0000 0.95688 0.81818  
Heteromastus sp. ST-2016                        0.001652 0.004118 0.4013 0.36642 0.0000 0.95894 0.18182  
Xenostrobus atratus                             0.001647 0.004098 0.4018 0.52337 0.0000 0.96099 0.18182  
Tomopteris sp. DNZ169                           0.001605 0.003994 0.4019 0.56985 0.0000 0.96299 0.18182  
Hypselodoris festiva                            0.001585 0.003944 0.4018 0.50377 0.0000 0.96496 0.18182  
Watersipora subtorquata                         0.001572 0.002760 0.5696 0.47083 0.0000 0.96692 0.63636  
Astropecten polyacanthus                        0.001561 0.003886 0.4018 0.47083 0.0000 0.96887 0.81818  
 [ reached 'max' / getOption("max.print") -- omitted 68 rows ]

Contrast: g3_YD54 

                                                 average       sd  ratio     ava    avb  cumsum       p  
Acartia negligens                               0.027331 0.008971 3.0466 1.11045 9.7596 0.03378 0.09091 .
Amphibalanus amphitrite                         0.025573 0.004911 5.2075 8.29206 0.0000 0.06538 0.18182  
Ophiura kinbergi                                0.019540 0.004751 4.1124 6.31873 0.0000 0.08953 0.09091 .
Calocalanus pavo                                0.018979 0.003784 5.0163 0.15694 6.2538 0.11298 0.09091 .
Sagitta robusta                                 0.018930 0.003273 5.7840 0.00000 6.0936 0.13637 0.09091 .
Paraster doederleini                            0.018687 0.011604 1.6104 5.83424 0.0000 0.15947 0.09091 .
Candacia catula                                 0.018251 0.003155 5.7840 0.00000 5.8749 0.18202 0.09091 .
Oithona attenuata                               0.017968 0.003106 5.7840 0.00000 5.7838 0.20423 0.09091 .
Clausocalanus furcatus                          0.016891 0.011583 1.4582 3.27948 8.4314 0.22510 0.27273  
Belzebub intermedius                            0.016853 0.006873 2.4522 5.98888 0.6931 0.24593 0.18182  
Liriope tetraphylla                             0.016704 0.009930 1.6821 5.99417 0.6931 0.26657 0.18182  
Creseis chierchiae                              0.016506 0.002854 5.7840 0.00000 5.3132 0.28697 0.09091 .
Balanus trigonus                                0.014977 0.011626 1.2882 4.90682 0.0000 0.30548 0.27273  
Euphausia pacifica                              0.014098 0.004314 3.2683 0.61678 5.0876 0.32290 0.36364  
Cosmocalanus darwinii                           0.013819 0.008151 1.6953 2.45801 6.6921 0.33998 0.18182  
Cavolinia uncinata                              0.013690 0.002367 5.7840 0.00000 4.4067 0.35689 0.09091 .
Acartia erythraea                               0.013682 0.006993 1.9564 4.40678 0.0000 0.37380 0.18182  
Calocalanus plumulosus                          0.013498 0.005342 2.5268 0.67150 4.9200 0.39048 0.09091 .
Paracalanus indicus                             0.013172 0.008631 1.5263 1.89085 5.9687 0.40676 0.27273  
Labidocera acuta                                0.012218 0.009242 1.3220 3.97951 0.0000 0.42186 0.36364  
Temora discaudata                               0.011968 0.008288 1.4440 3.68085 6.7957 0.43665 0.27273  
Paracalanus gracilis                            0.011568 0.010054 1.1506 3.82280 1.0986 0.45095 0.72727  
Amphibalanus improvisus                         0.011477 0.007101 1.6162 3.86136 0.0000 0.46513 0.45455  
Calocalanus sp. 1 AC-2013                       0.011191 0.003642 3.0730 0.35499 3.9512 0.47896 0.09091 .
Mitrella bicincta                               0.010767 0.001861 5.7840 0.00000 3.4657 0.49227 0.09091 .
Temnopleurus toreumaticus                       0.010045 0.010601 0.9475 3.20524 0.0000 0.50468 0.45455  
Chthamalus challengeri                          0.009933 0.005702 1.7421 5.36833 2.6391 0.51695 0.63636  
Oncaea media                                    0.009876 0.004131 2.3908 0.53395 3.6889 0.52916 0.09091 .
Crassostrea gigas                               0.009670 0.005942 1.6275 3.28343 0.0000 0.54111 0.45455  
Acrocalanus gracilis                            0.009571 0.006438 1.4866 1.85894 4.7622 0.55294 0.18182  
Euchaeta rimana                                 0.009389 0.006988 1.3436 3.13397 0.0000 0.56454 0.54545  
Diphyes chamissonis                             0.009303 0.010950 0.8496 3.04731 0.0000 0.57604 0.27273  
Heliocidaris crassispina                        0.009213 0.012570 0.7329 2.62253 0.0000 0.58742 0.09091 .
Geryonia proboscidalis                          0.008979 0.001552 5.7840 0.00000 2.8904 0.59852 0.09091 .
Ophiopholis mirabilis                           0.008979 0.001552 5.7840 0.00000 2.8904 0.60961 0.36364  
Hemicentrotus pulcherrimus                      0.008845 0.001803 4.9043 0.09902 2.9444 0.62055 0.45455  
Canthocalanus pauper                            0.008753 0.007163 1.2220 2.09006 4.6052 0.63136 0.36364  
Balanidae sp. 200216_07_A                       0.008505 0.003868 2.1989 5.50143 4.0775 0.64187 0.63636  
Amphibalanus eburneus                           0.008358 0.005756 1.4521 2.98564 0.0000 0.65220 0.54545  
Sthenoteuthis oualaniensis                      0.008198 0.001417 5.7840 0.00000 2.6391 0.66233 0.09091 .
Lucifer sp. DNZ105                              0.008000 0.006090 1.3136 2.80409 0.0000 0.67222 0.45455  
Paracalanus aculeatus                           0.007895 0.009920 0.7959 2.79182 0.0000 0.68198 0.45455  
Podon leuckartii                                0.007449 0.001288 5.7840 0.00000 2.3979 0.69118 0.54545  
Fistulobalanus albicostatus                     0.007445 0.009062 0.8215 2.78270 0.0000 0.70038 0.54545  
Crepidula cf. onyx RC                           0.007026 0.007316 0.9603 2.31038 0.0000 0.70906 0.45455  
Caprella sp. 2 MPC-2013                         0.006372 0.009698 0.6571 1.87557 0.0000 0.71694 0.27273  
Undinula vulgaris                               0.005943 0.005361 1.1085 1.86631 3.2581 0.72428 0.45455  
Subeucalanus subcrassus                         0.005849 0.006567 0.8907 2.10956 0.0000 0.73151 0.45455  
Temora turbinata                                0.005821 0.005452 1.0676 2.02414 0.6931 0.73870 0.18182  
Temnopleurus hardwickii                         0.005795 0.009336 0.6207 1.64968 0.0000 0.74587 0.27273  
Notocomplana koreana                            0.005751 0.010937 0.5258 1.63932 0.0000 0.75297 0.27273  
Ergalatax contracta                             0.005733 0.007492 0.7653 1.82827 0.0000 0.76006 0.27273  
Pseudodiaptomus nihonkaiensis                   0.005633 0.007254 0.7765 2.02624 0.0000 0.76702 0.63636  
Megabalanus rosa                                0.005418 0.003775 1.4351 2.03610 2.6391 0.77371 0.72727  
Centropages tenuiremis                          0.005243 0.009402 0.5577 1.80103 0.0000 0.78019 0.63636  
Armatoglyptes mitis                             0.005095 0.006753 0.7545 1.87021 0.0000 0.78649 0.63636  
Acartia omorii                                  0.004991 0.003066 1.6276 2.64308 2.3026 0.79266 1.00000  
Obelia dichotoma                                0.004832 0.006571 0.7354 1.70257 0.0000 0.79863 0.90909  
Monstrilla sp. 3 SYB-2016                       0.004676 0.006491 0.7204 1.21499 0.6931 0.80441 0.45455  
Capitulum mitella                               0.004544 0.007869 0.5775 1.47665 0.0000 0.81002 0.36364  
Subeucalanus pileatus                           0.004453 0.005672 0.7851 1.61142 0.0000 0.81553 0.45455  
Acartia pacifica                                0.004161 0.003683 1.1300 1.41541 0.6931 0.82067 0.18182  
Peltogaster sp. 3 JJ-2019                       0.004001 0.004423 0.9046 1.41387 0.0000 0.82561 1.00000  
Phascolosoma albolineatum                       0.003954 0.010462 0.3780 0.99447 0.0000 0.83050 0.09091 .
Pontellopsis yamadae                            0.003865 0.006919 0.5586 1.50547 0.0000 0.83528 0.45455  
Parasabella aberrans                            0.003630 0.007947 0.4567 1.02948 0.0000 0.83976 0.18182  
Pleopis polyphemoides                           0.003451 0.006083 0.5673 1.06229 0.0000 0.84403 0.90909  
Nassarius hepaticus                             0.003323 0.004417 0.7523 1.19183 0.0000 0.84813 0.45455  
Sagitta enflata                                 0.003309 0.005967 0.5545 1.13523 0.0000 0.85222 0.18182  
Polydora haswelli                               0.003297 0.005749 0.5734 1.25658 0.0000 0.85630 0.45455  
Sclerodactyla multipes                          0.003241 0.001015 3.1915 0.46544 1.0986 0.86030 0.45455  
Reishia clavigera                               0.003204 0.006853 0.4675 1.11715 0.0000 0.86426 0.63636  
Tetraclita japonica                             0.003143 0.006304 0.4987 1.13061 0.0000 0.86815 0.45455  
Placida dendritica                              0.002930 0.005244 0.5588 0.98394 0.0000 0.87177 0.36364  
Apostichopus japonicus                          0.002839 0.004952 0.5732 0.97491 0.0000 0.87528 0.90909  
Barentsia discreta                              0.002823 0.007469 0.3780 0.70997 0.0000 0.87876 0.09091 .
Jassa slatteryi                                 0.002724 0.006152 0.4428 0.92396 0.0000 0.88213 0.18182  
Labidocera rotunda                              0.002522 0.006673 0.3780 0.92329 0.0000 0.88525 0.45455  
Mactra sp. LN-2012                              0.002521 0.006671 0.3780 0.68153 0.0000 0.88836 0.18182  
Perforatus perforatus                           0.002507 0.003170 0.7907 0.86692 0.0000 0.89146 0.63636  
Brissus agassizii                               0.002467 0.004489 0.5496 0.82180 0.0000 0.89451 0.27273  
Pseudoctomeris sulcata                          0.002235 0.005913 0.3780 0.81812 0.0000 0.89727 0.36364  
Stylochoplana pusilla                           0.002227 0.004371 0.5095 0.75973 0.0000 0.90003 0.27273  
Ibla cumingi                                    0.002217 0.005865 0.3780 0.81145 0.0000 0.90276 0.36364  
Cyclops kikuchii                                0.002123 0.003668 0.5787 0.64283 0.0000 0.90539 0.45455  
Leucosia anatum                                 0.002101 0.005559 0.3780 0.76921 0.0000 0.90798 0.36364  
Gyge ovalis                                     0.002095 0.005543 0.3780 0.68629 0.0000 0.91057 0.27273  
Aplysia oculifera                               0.002046 0.005413 0.3780 0.67019 0.0000 0.91310 0.27273  
Campanularia hincksii                           0.002038 0.003725 0.5469 0.71956 0.0000 0.91562 0.36364  
Dendostrea frons                                0.002012 0.005322 0.3780 0.68273 0.0000 0.91811 0.18182  
Oncaea venusta                                  0.001986 0.005254 0.3780 0.65055 0.0000 0.92056 0.72727  
Nectoneanthes oxypoda                           0.001969 0.005209 0.3780 0.49511 0.0000 0.92299 0.09091 .
Pseudodiaptomus marinus                         0.001906 0.003317 0.5746 0.72591 0.0000 0.92535 0.36364  
Trachypenaeus curvirostris                      0.001889 0.004997 0.3780 0.66071 0.0000 0.92768 0.18182  
Polydora sp. isolate 5 SRL-2017                 0.001794 0.004748 0.3780 0.62778 0.0000 0.92990 0.18182  
Nassarius succinctus                            0.001723 0.004559 0.3780 0.60279 0.0000 0.93203 0.18182  
Notocomplana hagiyai                            0.001715 0.004537 0.3780 0.62778 0.0000 0.93415 0.72727  
Evadne nordmanni                                0.001703 0.003121 0.5454 0.62600 0.0000 0.93625 1.00000  
Centropages abdominalis                         0.001677 0.001125 1.4910 0.91385 1.0986 0.93833 1.00000  
Tortanus forcipatus                             0.001665 0.004405 0.3780 0.58251 0.0000 0.94038 0.18182  
Pontellina plumata                              0.001604 0.004244 0.3780 0.58727 0.0000 0.94237 0.36364  
Thais luteostoma                                0.001585 0.004192 0.3780 0.58006 0.0000 0.94432 0.36364  
Dendostrea crenulifera                          0.001578 0.004174 0.3780 0.57758 0.0000 0.94627 0.36364  
Atrina pectinata                                0.001571 0.004156 0.3780 0.57505 0.0000 0.94821 0.36364  
Septifer bilocularis                            0.001563 0.004136 0.3780 0.53051 0.0000 0.95015 0.18182  
Peltogaster sp. ex Areopaguristes japonicus_192 0.001560 0.002728 0.5719 0.56985 0.0000 0.95207 0.81818  
Bistolida kieneri                               0.001534 0.004059 0.3780 0.56169 0.0000 0.95397 0.36364  
Ruditapes philippinarum                         0.001522 0.003239 0.4700 0.59852 0.0000 0.95585 0.63636  
Achelia bituberculata                           0.001510 0.002581 0.5851 0.56985 0.0000 0.95772 0.27273  
Botrylloides diegensis                          0.001450 0.002869 0.5053 0.45401 0.0000 0.95951 0.45455  
Xenostrobus atratus                             0.001430 0.003782 0.3780 0.52337 0.0000 0.96128 0.36364  
Tomopteris sp. DNZ169                           0.001414 0.003740 0.3780 0.56985 0.0000 0.96302 0.36364  
Hypselodoris festiva                            0.001376 0.003641 0.3780 0.50377 0.0000 0.96472 0.36364  
Heteromastus sp. ST-2016                        0.001356 0.003587 0.3780 0.36642 0.0000 0.96640 0.18182  
Watersipora subtorquata                         0.001354 0.002520 0.5372 0.47083 0.0000 0.96807 0.63636  
Astropecten polyacanthus                        0.001346 0.003561 0.3780 0.47083 0.0000 0.96973 0.45455  
Obelia geniculata                               0.001329 0.002390 0.5560 0.49950 0.0000 0.97138 0.90909  
Ostrea circumpicta                              0.001314 0.003477 0.3780 0.48104 0.0000 0.97300 0.54545  
Saccostrea kegaki                               0.001301 0.003442 0.3780 0.44158 0.0000 0.97461 0.18182  
Chlorostoma turbinatum                          0.001267 0.003353 0.3780 0.34256 0.0000 0.97617 0.36364  
Candacia bradyi                                 0.001261 0.003336 0.3780 0.42796 0.0000 0.97773 0.18182  
Paracalanus parvus                              0.001242 0.001600 0.7763 0.45401 0.0000 0.97927 0.90909  
Mesocentrotus nudus                             0.001181 0.003125 0.3780 0.38686 0.0000 0.98073 0.27273  
Amphibalanus reticulatus                        0.001168 0.003090 0.3780 0.47083 0.0000 0.98217 0.36364  
Myrianida convoluta                             0.001126 0.002980 0.3780 0.45401 0.0000 0.98356 0.36364  
 [ reached 'max' / getOption("max.print") -- omitted 68 rows ]

Contrast: YD42_YD44 

                                    average sd ratio    ava    avb  cumsum       p  
Pseudodiaptomus nihonkaiensis      0.054555 NA    NA 7.4662 0.0000 0.07944 0.09091 .
Balanidae sp. 200216_07_A          0.047327 NA    NA 0.0000 6.4770 0.14836 0.09091 .
Chthamalus challengeri             0.039564 NA    NA 6.5132 1.0986 0.20598 0.09091 .
Crepidula cf. onyx RC              0.035632 NA    NA 6.6682 1.7918 0.25787 0.09091 .
Euconchoecia cf. chierchiae S15-D7 0.035396 NA    NA 4.8442 0.0000 0.30941 0.09091 .
Centropages abdominalis            0.034279 NA    NA 0.0000 4.6913 0.35933 0.09091 .
Paracalanus aculeatus              0.031927 NA    NA 5.0626 0.6931 0.40582 0.09091 .
Acartia steueri                    0.031603 NA    NA 6.2710 1.9459 0.45184 0.27273  
Polydora haswelli                  0.029011 NA    NA 0.0000 3.9703 0.49409 0.09091 .
Balanus trigonus                   0.028694 NA    NA 5.3132 1.3863 0.53588 0.09091 .
Bougainvillia muscus               0.025767 NA    NA 3.5264 0.0000 0.57340 0.09091 .
Pseudodiaptomus marinus            0.022246 NA    NA 0.0000 3.0445 0.60579 0.09091 .
Paracalanus gracilis               0.021970 NA    NA 5.8972 2.8904 0.63779 0.45455  
Amphibalanus amphitrite            0.018157 NA    NA 0.0000 2.4849 0.66423 0.36364  
Notomastus koreanus                0.018157 NA    NA 0.0000 2.4849 0.69067 0.09091 .
Saxidomus purpuratus               0.014219 NA    NA 0.0000 1.9459 0.71137 0.09091 .
Euphausia pacifica                 0.013789 NA    NA 3.4965 1.6094 0.73145 0.45455  
Ruditapes philippinarum            0.013677 NA    NA 0.6931 2.5649 0.75137 0.09091 .
Acartia pacifica                   0.013092 NA    NA 0.0000 1.7918 0.77044 0.09091 .
Ophiura kinbergi                   0.013092 NA    NA 0.0000 1.7918 0.78950 0.63636  
Clausocalanus furcatus             0.011760 NA    NA 0.0000 1.6094 0.80663 0.63636  
Polydora sp. isolate 4 SRL-2017    0.011760 NA    NA 0.0000 1.6094 0.82375 0.09091 .
Sagartiogeton laceratus            0.011760 NA    NA 0.0000 1.6094 0.84088 0.09091 .
Subeucalanus pileatus              0.011760 NA    NA 0.0000 1.6094 0.85800 0.18182  
Ergalatax contracta                0.010130 NA    NA 0.0000 1.3863 0.87275 0.27273  
Mytilus galloprovincialis          0.010130 NA    NA 0.0000 1.3863 0.88751 0.09091 .
Peltogaster sp. 3 JJ-2019          0.010130 NA    NA 0.0000 1.3863 0.90226 0.54545  
Amphibalanus improvisus            0.005065 NA    NA 0.0000 0.6931 0.90963 0.27273  
Calanus sinicus                    0.005065 NA    NA 0.6931 0.0000 0.91701 0.27273  
Crassostrea gigas                  0.005065 NA    NA 0.6931 0.0000 0.92438 0.45455  
Diphyes chamissonis                0.005065 NA    NA 0.0000 0.6931 0.93176 0.36364  
Hydroides ezoensis                 0.005065 NA    NA 0.0000 0.6931 0.93913 0.36364  
Liriope tetraphylla                0.005065 NA    NA 0.6931 0.0000 0.94651 0.54545  
Obelia dichotoma                   0.005065 NA    NA 0.0000 0.6931 0.95388 0.63636  
Obelia geniculata                  0.005065 NA    NA 1.3863 0.6931 0.96126 0.36364  
Ostrea circumpicta                 0.005065 NA    NA 0.0000 0.6931 0.96864 0.09091 .
Paracalanus indicus                0.005065 NA    NA 0.0000 0.6931 0.97601 0.45455  
Temnopleurus hardwickii            0.005065 NA    NA 0.6931 0.0000 0.98339 0.27273  
Euchaeta rimana                    0.002963 NA    NA 1.0986 0.6931 0.98770 0.54545  
Paracalanus parvus                 0.002963 NA    NA 1.0986 0.6931 0.99202 0.54545  
Temora turbinata                   0.002963 NA    NA 1.3863 1.7918 0.99633 0.36364  
Acartia omorii                     0.002521 NA    NA 6.2086 5.8636 1.00000 1.00000  
Acartia erythraea                  0.000000 NA    NA 0.0000 0.0000 1.00000 1.00000  
Acartia hudsonica                  0.000000 NA    NA 0.0000 0.0000 1.00000 1.00000  
Acartia negligens                  0.000000 NA    NA 0.0000 0.0000 1.00000 1.00000  
Achelia bituberculata              0.000000 NA    NA 0.0000 0.0000 1.00000 1.00000  
Acrocalanus gracilis               0.000000 NA    NA 0.0000 0.0000 1.00000 1.00000  
Amonardia coreana                  0.000000 NA    NA 0.0000 0.0000 1.00000 1.00000  
Amphibalanus cirratus              0.000000 NA    NA 0.0000 0.0000 1.00000 1.00000  
Amphibalanus eburneus              0.000000 NA    NA 0.0000 0.0000 1.00000 1.00000  
Amphibalanus reticulatus           0.000000 NA    NA 0.0000 0.0000 1.00000 1.00000  
Aphelasterias japonica             0.000000 NA    NA 0.0000 0.0000 1.00000 1.00000  
Aplysia oculifera                  0.000000 NA    NA 0.0000 0.0000 1.00000 1.00000  
Aplysia parvula                    0.000000 NA    NA 0.0000 0.0000 1.00000 1.00000  
Apostichopus japonicus             0.000000 NA    NA 0.0000 0.0000 1.00000 1.00000  
Armatoglyptes mitis                0.000000 NA    NA 0.0000 0.0000 1.00000 1.00000  
Ascidiella aspersa                 0.000000 NA    NA 0.0000 0.0000 1.00000 1.00000  
Astropecten polyacanthus           0.000000 NA    NA 0.0000 0.0000 1.00000 1.00000  
Atrina pectinata                   0.000000 NA    NA 0.0000 0.0000 1.00000 1.00000  
Aurelia coerulea                   0.000000 NA    NA 0.0000 0.0000 1.00000 1.00000  
Azumapecten farreri                0.000000 NA    NA 0.0000 0.0000 1.00000 1.00000  
Barentsia discreta                 0.000000 NA    NA 0.0000 0.0000 1.00000 1.00000  
Belzebub intermedius               0.000000 NA    NA 0.0000 0.0000 1.00000 1.00000  
Bistolida kieneri                  0.000000 NA    NA 0.0000 0.0000 1.00000 1.00000  
Botrylloides diegensis             0.000000 NA    NA 0.0000 0.0000 1.00000 1.00000  
Botryllus schlosseri               0.000000 NA    NA 0.0000 0.0000 1.00000 1.00000  
Brissus agassizii                  0.000000 NA    NA 0.0000 0.0000 1.00000 1.00000  
Bugula neritina                    0.000000 NA    NA 0.0000 0.0000 1.00000 1.00000  
Bugula tsunamiensis                0.000000 NA    NA 0.0000 0.0000 1.00000 1.00000  
Calocalanus pavo                   0.000000 NA    NA 0.0000 0.0000 1.00000 1.00000  
Calocalanus plumulosus             0.000000 NA    NA 0.0000 0.0000 1.00000 1.00000  
Calocalanus sp. 1 AC-2013          0.000000 NA    NA 0.0000 0.0000 1.00000 1.00000  
Campanularia hincksii              0.000000 NA    NA 0.0000 0.0000 1.00000 1.00000  
Candacia bipinnata                 0.000000 NA    NA 0.0000 0.0000 1.00000 1.00000  
Candacia bradyi                    0.000000 NA    NA 0.0000 0.0000 1.00000 1.00000  
Candacia catula                    0.000000 NA    NA 0.0000 0.0000 1.00000 1.00000  
Canthocalanus pauper               0.000000 NA    NA 0.0000 0.0000 1.00000 1.00000  
Capitulum mitella                  0.000000 NA    NA 0.0000 0.0000 1.00000 1.00000  
Caprella sp. 2 MPC-2013            0.000000 NA    NA 0.0000 0.0000 1.00000 1.00000  
Cavolinia uncinata                 0.000000 NA    NA 0.0000 0.0000 1.00000 1.00000  
Centropages tenuiremis             0.000000 NA    NA 0.0000 0.0000 1.00000 1.00000  
Charybdis bimaculata               0.000000 NA    NA 0.0000 0.0000 1.00000 1.00000  
Chlorostoma turbinatum             0.000000 NA    NA 0.0000 0.0000 1.00000 1.00000  
Ciona robusta                      0.000000 NA    NA 0.0000 0.0000 1.00000 1.00000  
Clausocalanus jobei                0.000000 NA    NA 0.0000 0.0000 1.00000 1.00000  
Clausocalanus paululus             0.000000 NA    NA 0.0000 0.0000 1.00000 1.00000  
Clytemnestridae sp. MW-2008        0.000000 NA    NA 0.0000 0.0000 1.00000 1.00000  
Clytia gracilis                    0.000000 NA    NA 0.0000 0.0000 1.00000 1.00000  
Cosmocalanus darwinii              0.000000 NA    NA 0.0000 0.0000 1.00000 1.00000  
Creseis chierchiae                 0.000000 NA    NA 0.0000 0.0000 1.00000 1.00000  
Ctenocalanus vanus                 0.000000 NA    NA 0.0000 0.0000 1.00000 1.00000  
Cyclops kikuchii                   0.000000 NA    NA 0.0000 0.0000 1.00000 1.00000  
Dactylopusia pauciarticulata       0.000000 NA    NA 0.0000 0.0000 1.00000 1.00000  
Dendostrea crenulifera             0.000000 NA    NA 0.0000 0.0000 1.00000 1.00000  
Dendostrea frons                   0.000000 NA    NA 0.0000 0.0000 1.00000 1.00000  
Dendrodoris fumata                 0.000000 NA    NA 0.0000 0.0000 1.00000 1.00000  
Didemnum vexillum                  0.000000 NA    NA 0.0000 0.0000 1.00000 1.00000  
Diogenes edwardsii                 0.000000 NA    NA 0.0000 0.0000 1.00000 1.00000  
Diosaccus ezoensis                 0.000000 NA    NA 0.0000 0.0000 1.00000 1.00000  
Diplosoma listerianum              0.000000 NA    NA 0.0000 0.0000 1.00000 1.00000  
Echinocardium cordatum             0.000000 NA    NA 0.0000 0.0000 1.00000 1.00000  
Elaphognathia sugashimaensis       0.000000 NA    NA 0.0000 0.0000 1.00000 1.00000  
Eudactylopus sp. 1 DHC-2018        0.000000 NA    NA 0.0000 0.0000 1.00000 1.00000  
Eudactylopus spectabilis           0.000000 NA    NA 0.0000 0.0000 1.00000 1.00000  
Eurytemora pacifica                0.000000 NA    NA 0.0000 0.0000 1.00000 1.00000  
Evadne nordmanni                   0.000000 NA    NA 0.0000 0.0000 1.00000 1.00000  
Fistulobalanus albicostatus        0.000000 NA    NA 0.0000 0.0000 1.00000 1.00000  
Geryonia proboscidalis             0.000000 NA    NA 0.0000 0.0000 1.00000 1.00000  
Gyge ovalis                        0.000000 NA    NA 0.0000 0.0000 1.00000 1.00000  
Halichondria sp. HK-2019           0.000000 NA    NA 0.0000 0.0000 1.00000 1.00000  
Heliocidaris crassispina           0.000000 NA    NA 0.0000 0.0000 1.00000 1.00000  
Hemicentrotus pulcherrimus         0.000000 NA    NA 0.0000 0.0000 1.00000 1.00000  
Heteromastus sp. ST-2016           0.000000 NA    NA 0.0000 0.0000 1.00000 1.00000  
Hypselodoris festiva               0.000000 NA    NA 0.0000 0.0000 1.00000 1.00000  
Ibla cumingi                       0.000000 NA    NA 0.0000 0.0000 1.00000 1.00000  
Jassa slatteryi                    0.000000 NA    NA 0.0000 0.0000 1.00000 1.00000  
Labidocera acuta                   0.000000 NA    NA 0.0000 0.0000 1.00000 1.00000  
Labidocera rotunda                 0.000000 NA    NA 0.0000 0.0000 1.00000 1.00000  
Leucosia anatum                    0.000000 NA    NA 0.0000 0.0000 1.00000 1.00000  
Leukoma jedoensis                  0.000000 NA    NA 0.0000 0.0000 1.00000 1.00000  
Lirularia iridescens               0.000000 NA    NA 0.0000 0.0000 1.00000 1.00000  
Littorina brevicula                0.000000 NA    NA 0.0000 0.0000 1.00000 1.00000  
Lucifer sp. DNZ105                 0.000000 NA    NA 0.0000 0.0000 1.00000 1.00000  
Luidia quinaria                    0.000000 NA    NA 0.0000 0.0000 1.00000 1.00000  
Macrosetella gracilis              0.000000 NA    NA 0.0000 0.0000 1.00000 1.00000  
 [ reached 'max' / getOption("max.print") -- omitted 68 rows ]

Contrast: YD42_g4 

                                     average        sd  ratio    ava    avb cumsum       p  
Pseudodiaptomus nihonkaiensis      0.0472416 0.0049935 9.4607 7.4662 0.0000 0.0634 0.09091 .
Crepidula cf. onyx RC              0.0414282 0.0057610 7.1911 6.6682 0.1386 0.1190 0.09091 .
Centropages abdominalis            0.0344940 0.0258717 1.3333 0.0000 5.2213 0.1653 0.09091 .
Clausocalanus furcatus             0.0327172 0.0222707 1.4691 0.0000 4.9692 0.2092 0.18182  
Paracalanus aculeatus              0.0320329 0.0033859 9.4607 5.0626 0.0000 0.2522 0.09091 .
Euconchoecia cf. chierchiae S15-D7 0.0306510 0.0032398 9.4607 4.8442 0.0000 0.2933 0.09091 .
Balanus trigonus                   0.0289982 0.0070855 4.0926 5.3132 0.6802 0.3322 0.09091 .
Ophiura kinbergi                   0.0284457 0.0165113 1.7228 0.0000 4.6124 0.3704 0.09091 .
Acartia steueri                    0.0260753 0.0199722 1.3056 6.2710 2.5825 0.4054 0.27273  
Megabalanus rosa                   0.0259121 0.0106658 2.4294 0.0000 4.0402 0.4402 0.18182  
Chthamalus challengeri             0.0239541 0.0159011 1.5064 6.5132 2.6455 0.4723 0.36364  
Bougainvillia muscus               0.0223126 0.0023585 9.4607 3.5264 0.0000 0.5022 0.09091 .
Paracalanus gracilis               0.0219714 0.0108876 2.0180 5.8972 5.4201 0.5317 0.18182  
Euphausia pacifica                 0.0198476 0.0120646 1.6451 3.4965 3.7582 0.5584 0.36364  
Ophiopholis mirabilis              0.0198172 0.0144532 1.3711 0.0000 3.2201 0.5850 0.09091 .
Euchaeta rimana                    0.0183536 0.0086971 2.1103 1.0986 3.6685 0.6096 0.09091 .
Balanidae sp. 200216_07_A          0.0177394 0.0235393 0.7536 0.0000 2.7288 0.6334 0.09091 .
Acartia hudsonica                  0.0169213 0.0104225 1.6235 0.0000 2.7556 0.6561 0.09091 .
Oncaea media                       0.0158831 0.0146079 1.0873 0.0000 2.6459 0.6774 0.18182  
Obelia dichotoma                   0.0144556 0.0218551 0.6614 0.0000 2.1009 0.6968 0.36364  
Acartia omorii                     0.0137712 0.0057098 2.4118 6.2086 8.3715 0.7153 0.18182  
Paracalanus indicus                0.0136609 0.0131739 1.0370 0.0000 2.1964 0.7336 0.09091 .
Hemicentrotus pulcherrimus         0.0108684 0.0140129 0.7756 0.0000 1.8497 0.7482 0.81818  
Sclerodactyla multipes             0.0107466 0.0130728 0.8221 0.0000 1.7902 0.7626 0.27273  
Ctenocalanus vanus                 0.0097554 0.0118256 0.8249 0.0000 1.6037 0.7757 0.54545  
Obelia geniculata                  0.0087716 0.0009272 9.4607 1.3863 0.0000 0.7875 0.09091 .
Temora turbinata                   0.0087716 0.0009272 9.4607 1.3863 0.0000 0.7993 0.09091 .
Canthocalanus pauper               0.0079140 0.0125331 0.6314 0.0000 1.2104 0.8099 0.18182  
Undinula vulgaris                  0.0076998 0.0172172 0.4472 0.0000 1.0814 0.8202 0.36364  
Clytemnestridae sp. MW-2008        0.0075377 0.0147157 0.5122 0.0000 1.3605 0.8303 0.45455  
Acartia negligens                  0.0073629 0.0112155 0.6565 0.0000 1.1983 0.8402 0.27273  
Oncaea venusta                     0.0072120 0.0116413 0.6195 0.0000 1.2923 0.8499 0.36364  
Amonardia coreana                  0.0066354 0.0090869 0.7302 0.0000 1.1755 0.8588 0.27273  
Oulastrea crispata                 0.0065653 0.0121117 0.5421 0.0000 1.1027 0.8676 0.09091 .
Mitrella bicincta                  0.0062959 0.0140780 0.4472 0.0000 1.1421 0.8761 0.90909  
Macrosetella gracilis              0.0062128 0.0138923 0.4472 0.0000 0.9190 0.8844 0.09091 .
Paraster doederleini               0.0058060 0.0109721 0.5292 0.0000 1.0100 0.8922 0.54545  
Aplysia parvula                    0.0055358 0.0123783 0.4472 0.0000 0.8189 0.8996 0.09091 .
Aphelasterias japonica             0.0052244 0.0071585 0.7298 0.0000 0.8764 0.9066 0.27273  
Clausocalanus jobei                0.0051676 0.0081873 0.6312 0.0000 0.7742 0.9136 0.09091 .
Liriope tetraphylla                0.0046440 0.0005533 8.3926 0.6931 0.3219 0.9198 0.27273  
Paracalanus tropicus               0.0045503 0.0101747 0.4472 0.0000 0.8254 0.9259 0.36364  
Crassostrea gigas                  0.0043858 0.0004636 9.4607 0.6931 0.0000 0.9318 0.63636  
Ruditapes philippinarum            0.0043858 0.0004636 9.4607 0.6931 0.0000 0.9377 0.45455  
Temnopleurus hardwickii            0.0043858 0.0004636 9.4607 0.6931 0.0000 0.9436 0.27273  
Paraeuchaeta russelli              0.0041149 0.0071726 0.5737 0.0000 0.6516 0.9491 0.09091 .
Calanus sinicus                    0.0041073 0.0025931 1.5840 0.6931 0.4970 0.9546 0.36364  
Rhynchothalestris helgolandica     0.0038211 0.0085441 0.4472 0.0000 0.6931 0.9597 0.36364  
Podon leuckartii                   0.0037064 0.0036362 1.0193 0.0000 0.5781 0.9647 1.00000  
Cosmocalanus darwinii              0.0036525 0.0081672 0.4472 0.0000 0.5130 0.9696 0.45455  
Hydroides ezoensis                 0.0035921 0.0080323 0.4472 0.0000 0.6516 0.9744 0.45455  
Myrianida pentadentata             0.0034080 0.0076204 0.4472 0.0000 0.6182 0.9790 0.27273  
Acartia erythraea                  0.0025926 0.0039567 0.6552 0.0000 0.4159 0.9825 0.63636  
Calocalanus plumulosus             0.0024064 0.0053810 0.4472 0.0000 0.4159 0.9857 0.27273  
Calocalanus sp. 1 AC-2013          0.0018625 0.0041647 0.4472 0.0000 0.3219 0.9882 0.18182  
Acrocalanus gracilis               0.0016043 0.0035873 0.4472 0.0000 0.2773 0.9903 0.45455  
Peasiella habei                    0.0015644 0.0034981 0.4472 0.0000 0.2197 0.9924 0.63636  
Paracalanus parvus                 0.0012835 0.0012644 1.0152 1.0986 1.1326 0.9942 0.90909  
Perforatus perforatus              0.0009870 0.0022071 0.4472 0.0000 0.1386 0.9955 0.81818  
Cyclops kikuchii                   0.0008952 0.0020018 0.4472 0.0000 0.1386 0.9967 0.90909  
Evadne nordmanni                   0.0008952 0.0020018 0.4472 0.0000 0.1386 0.9979 1.00000  
Temnopleurus toreumaticus          0.0008021 0.0017937 0.4472 0.0000 0.1386 0.9990 0.63636  
Lucifer sp. DNZ105                 0.0007642 0.0017088 0.4472 0.0000 0.1386 1.0000 0.72727  
Acartia pacifica                   0.0000000 0.0000000    NaN 0.0000 0.0000 1.0000 1.00000  
Achelia bituberculata              0.0000000 0.0000000    NaN 0.0000 0.0000 1.0000 1.00000  
Amphibalanus amphitrite            0.0000000 0.0000000    NaN 0.0000 0.0000 1.0000 1.00000  
Amphibalanus cirratus              0.0000000 0.0000000    NaN 0.0000 0.0000 1.0000 1.00000  
Amphibalanus eburneus              0.0000000 0.0000000    NaN 0.0000 0.0000 1.0000 1.00000  
Amphibalanus improvisus            0.0000000 0.0000000    NaN 0.0000 0.0000 1.0000 1.00000  
Amphibalanus reticulatus           0.0000000 0.0000000    NaN 0.0000 0.0000 1.0000 1.00000  
Aplysia oculifera                  0.0000000 0.0000000    NaN 0.0000 0.0000 1.0000 1.00000  
Apostichopus japonicus             0.0000000 0.0000000    NaN 0.0000 0.0000 1.0000 1.00000  
Armatoglyptes mitis                0.0000000 0.0000000    NaN 0.0000 0.0000 1.0000 1.00000  
Ascidiella aspersa                 0.0000000 0.0000000    NaN 0.0000 0.0000 1.0000 1.00000  
Astropecten polyacanthus           0.0000000 0.0000000    NaN 0.0000 0.0000 1.0000 1.00000  
Atrina pectinata                   0.0000000 0.0000000    NaN 0.0000 0.0000 1.0000 1.00000  
Aurelia coerulea                   0.0000000 0.0000000    NaN 0.0000 0.0000 1.0000 1.00000  
Azumapecten farreri                0.0000000 0.0000000    NaN 0.0000 0.0000 1.0000 1.00000  
Barentsia discreta                 0.0000000 0.0000000    NaN 0.0000 0.0000 1.0000 1.00000  
Belzebub intermedius               0.0000000 0.0000000    NaN 0.0000 0.0000 1.0000 1.00000  
Bistolida kieneri                  0.0000000 0.0000000    NaN 0.0000 0.0000 1.0000 1.00000  
Botrylloides diegensis             0.0000000 0.0000000    NaN 0.0000 0.0000 1.0000 1.00000  
Botryllus schlosseri               0.0000000 0.0000000    NaN 0.0000 0.0000 1.0000 1.00000  
Brissus agassizii                  0.0000000 0.0000000    NaN 0.0000 0.0000 1.0000 1.00000  
Bugula neritina                    0.0000000 0.0000000    NaN 0.0000 0.0000 1.0000 1.00000  
Bugula tsunamiensis                0.0000000 0.0000000    NaN 0.0000 0.0000 1.0000 1.00000  
Calocalanus pavo                   0.0000000 0.0000000    NaN 0.0000 0.0000 1.0000 1.00000  
Campanularia hincksii              0.0000000 0.0000000    NaN 0.0000 0.0000 1.0000 1.00000  
Candacia bipinnata                 0.0000000 0.0000000    NaN 0.0000 0.0000 1.0000 1.00000  
Candacia bradyi                    0.0000000 0.0000000    NaN 0.0000 0.0000 1.0000 1.00000  
Candacia catula                    0.0000000 0.0000000    NaN 0.0000 0.0000 1.0000 1.00000  
Capitulum mitella                  0.0000000 0.0000000    NaN 0.0000 0.0000 1.0000 1.00000  
Caprella sp. 2 MPC-2013            0.0000000 0.0000000    NaN 0.0000 0.0000 1.0000 1.00000  
Cavolinia uncinata                 0.0000000 0.0000000    NaN 0.0000 0.0000 1.0000 1.00000  
Centropages tenuiremis             0.0000000 0.0000000    NaN 0.0000 0.0000 1.0000 1.00000  
Charybdis bimaculata               0.0000000 0.0000000    NaN 0.0000 0.0000 1.0000 1.00000  
Chlorostoma turbinatum             0.0000000 0.0000000    NaN 0.0000 0.0000 1.0000 1.00000  
Ciona robusta                      0.0000000 0.0000000    NaN 0.0000 0.0000 1.0000 1.00000  
Clausocalanus paululus             0.0000000 0.0000000    NaN 0.0000 0.0000 1.0000 1.00000  
Clytia gracilis                    0.0000000 0.0000000    NaN 0.0000 0.0000 1.0000 1.00000  
Creseis chierchiae                 0.0000000 0.0000000    NaN 0.0000 0.0000 1.0000 1.00000  
Dactylopusia pauciarticulata       0.0000000 0.0000000    NaN 0.0000 0.0000 1.0000 1.00000  
Dendostrea crenulifera             0.0000000 0.0000000    NaN 0.0000 0.0000 1.0000 1.00000  
Dendostrea frons                   0.0000000 0.0000000    NaN 0.0000 0.0000 1.0000 1.00000  
Dendrodoris fumata                 0.0000000 0.0000000    NaN 0.0000 0.0000 1.0000 1.00000  
Didemnum vexillum                  0.0000000 0.0000000    NaN 0.0000 0.0000 1.0000 1.00000  
Diogenes edwardsii                 0.0000000 0.0000000    NaN 0.0000 0.0000 1.0000 1.00000  
Diosaccus ezoensis                 0.0000000 0.0000000    NaN 0.0000 0.0000 1.0000 1.00000  
Diphyes chamissonis                0.0000000 0.0000000    NaN 0.0000 0.0000 1.0000 1.00000  
Diplosoma listerianum              0.0000000 0.0000000    NaN 0.0000 0.0000 1.0000 1.00000  
Echinocardium cordatum             0.0000000 0.0000000    NaN 0.0000 0.0000 1.0000 1.00000  
Elaphognathia sugashimaensis       0.0000000 0.0000000    NaN 0.0000 0.0000 1.0000 1.00000  
Ergalatax contracta                0.0000000 0.0000000    NaN 0.0000 0.0000 1.0000 1.00000  
Eudactylopus sp. 1 DHC-2018        0.0000000 0.0000000    NaN 0.0000 0.0000 1.0000 1.00000  
Eudactylopus spectabilis           0.0000000 0.0000000    NaN 0.0000 0.0000 1.0000 1.00000  
Eurytemora pacifica                0.0000000 0.0000000    NaN 0.0000 0.0000 1.0000 1.00000  
Fistulobalanus albicostatus        0.0000000 0.0000000    NaN 0.0000 0.0000 1.0000 1.00000  
Geryonia proboscidalis             0.0000000 0.0000000    NaN 0.0000 0.0000 1.0000 1.00000  
Gyge ovalis                        0.0000000 0.0000000    NaN 0.0000 0.0000 1.0000 1.00000  
Halichondria sp. HK-2019           0.0000000 0.0000000    NaN 0.0000 0.0000 1.0000 1.00000  
Heliocidaris crassispina           0.0000000 0.0000000    NaN 0.0000 0.0000 1.0000 1.00000  
Heteromastus sp. ST-2016           0.0000000 0.0000000    NaN 0.0000 0.0000 1.0000 1.00000  
Hypselodoris festiva               0.0000000 0.0000000    NaN 0.0000 0.0000 1.0000 1.00000  
Ibla cumingi                       0.0000000 0.0000000    NaN 0.0000 0.0000 1.0000 1.00000  
Jassa slatteryi                    0.0000000 0.0000000    NaN 0.0000 0.0000 1.0000 1.00000  
 [ reached 'max' / getOption("max.print") -- omitted 68 rows ]

Contrast: YD42_YD54 

                                    average sd ratio    ava    avb  cumsum       p  
Acartia negligens                  0.047148 NA    NA 0.0000 9.7596 0.05271 0.09091 .
Clausocalanus furcatus             0.040732 NA    NA 0.0000 8.4314 0.09825 0.18182  
Pseudodiaptomus nihonkaiensis      0.036069 NA    NA 7.4662 0.0000 0.13857 0.09091 .
Temora discaudata                  0.032830 NA    NA 0.0000 6.7957 0.17528 0.09091 .
Cosmocalanus darwinii              0.032329 NA    NA 0.0000 6.6921 0.21142 0.09091 .
Crepidula cf. onyx RC              0.032214 NA    NA 6.6682 0.0000 0.24744 0.09091 .
Acartia steueri                    0.030295 NA    NA 6.2710 0.0000 0.28131 0.18182  
Calocalanus pavo                   0.030212 NA    NA 0.0000 6.2538 0.31508 0.09091 .
Sagitta robusta                    0.029438 NA    NA 0.0000 6.0936 0.34799 0.09091 .
Paracalanus indicus                0.028835 NA    NA 0.0000 5.9687 0.38023 0.09091 .
Candacia catula                    0.028382 NA    NA 0.0000 5.8749 0.41196 0.09091 .
Oithona attenuata                  0.027942 NA    NA 0.0000 5.7838 0.44320 0.09091 .
Balanus trigonus                   0.025668 NA    NA 5.3132 0.0000 0.47190 0.18182  
Creseis chierchiae                 0.025668 NA    NA 0.0000 5.3132 0.50059 0.09091 .
Paracalanus aculeatus              0.024457 NA    NA 5.0626 0.0000 0.52794 0.18182  
Calocalanus plumulosus             0.023768 NA    NA 0.0000 4.9200 0.55451 0.09091 .
Euconchoecia cf. chierchiae S15-D7 0.023402 NA    NA 4.8442 0.0000 0.58067 0.09091 .
Paracalanus gracilis               0.023182 NA    NA 5.8972 1.0986 0.60659 0.36364  
Acrocalanus gracilis               0.023006 NA    NA 0.0000 4.7622 0.63231 0.09091 .
Canthocalanus pauper               0.022247 NA    NA 0.0000 4.6052 0.65718 0.18182  
Cavolinia uncinata                 0.021289 NA    NA 0.0000 4.4067 0.68098 0.09091 .
Balanidae sp. 200216_07_A          0.019699 NA    NA 0.0000 4.0775 0.70301 0.18182  
Calocalanus sp. 1 AC-2013          0.019088 NA    NA 0.0000 3.9512 0.72435 0.09091 .
Acartia omorii                     0.018870 NA    NA 6.2086 2.3026 0.74544 0.27273  
Chthamalus challengeri             0.018716 NA    NA 6.5132 2.6391 0.76637 0.18182  
Oncaea media                       0.017821 NA    NA 0.0000 3.6889 0.78629 0.18182  
Bougainvillia muscus               0.017036 NA    NA 3.5264 0.0000 0.80534 0.09091 .
Mitrella bicincta                  0.016743 NA    NA 0.0000 3.4657 0.82406 0.27273  
Undinula vulgaris                  0.015740 NA    NA 0.0000 3.2581 0.84165 0.27273  
Hemicentrotus pulcherrimus         0.014225 NA    NA 0.0000 2.9444 0.85756 0.63636  
Geryonia proboscidalis             0.013963 NA    NA 0.0000 2.8904 0.87317 0.09091 .
Ophiopholis mirabilis              0.013963 NA    NA 0.0000 2.8904 0.88878 0.09091 .
Megabalanus rosa                   0.012749 NA    NA 0.0000 2.6391 0.90303 0.27273  
Sthenoteuthis oualaniensis         0.012749 NA    NA 0.0000 2.6391 0.91728 0.09091 .
Podon leuckartii                   0.011584 NA    NA 0.0000 2.3979 0.93024 0.36364  
Euphausia pacifica                 0.007687 NA    NA 3.4965 5.0876 0.93883 0.54545  
Obelia geniculata                  0.006697 NA    NA 1.3863 0.0000 0.94632 0.09091 .
Centropages abdominalis            0.005307 NA    NA 0.0000 1.0986 0.95225 0.81818  
Euchaeta rimana                    0.005307 NA    NA 1.0986 0.0000 0.95818 0.54545  
Paracalanus parvus                 0.005307 NA    NA 1.0986 0.0000 0.96412 0.09091 .
Sclerodactyla multipes             0.005307 NA    NA 0.0000 1.0986 0.97005 0.36364  
Acartia pacifica                   0.003349 NA    NA 0.0000 0.6931 0.97379 0.18182  
Belzebub intermedius               0.003349 NA    NA 0.0000 0.6931 0.97754 0.72727  
Calanus sinicus                    0.003349 NA    NA 0.6931 0.0000 0.98128 0.36364  
Crassostrea gigas                  0.003349 NA    NA 0.6931 0.0000 0.98503 0.81818  
Monstrilla sp. 3 SYB-2016          0.003349 NA    NA 0.0000 0.6931 0.98877 0.36364  
Ruditapes philippinarum            0.003349 NA    NA 0.6931 0.0000 0.99251 0.27273  
Temnopleurus hardwickii            0.003349 NA    NA 0.6931 0.0000 0.99626 0.36364  
Temora turbinata                   0.003349 NA    NA 1.3863 0.6931 1.00000 0.45455  
Acartia erythraea                  0.000000 NA    NA 0.0000 0.0000 1.00000 1.00000  
Acartia hudsonica                  0.000000 NA    NA 0.0000 0.0000 1.00000 1.00000  
Achelia bituberculata              0.000000 NA    NA 0.0000 0.0000 1.00000 1.00000  
Amonardia coreana                  0.000000 NA    NA 0.0000 0.0000 1.00000 1.00000  
Amphibalanus amphitrite            0.000000 NA    NA 0.0000 0.0000 1.00000 1.00000  
Amphibalanus cirratus              0.000000 NA    NA 0.0000 0.0000 1.00000 1.00000  
Amphibalanus eburneus              0.000000 NA    NA 0.0000 0.0000 1.00000 1.00000  
Amphibalanus improvisus            0.000000 NA    NA 0.0000 0.0000 1.00000 1.00000  
Amphibalanus reticulatus           0.000000 NA    NA 0.0000 0.0000 1.00000 1.00000  
Aphelasterias japonica             0.000000 NA    NA 0.0000 0.0000 1.00000 1.00000  
Aplysia oculifera                  0.000000 NA    NA 0.0000 0.0000 1.00000 1.00000  
Aplysia parvula                    0.000000 NA    NA 0.0000 0.0000 1.00000 1.00000  
Apostichopus japonicus             0.000000 NA    NA 0.0000 0.0000 1.00000 1.00000  
Armatoglyptes mitis                0.000000 NA    NA 0.0000 0.0000 1.00000 1.00000  
Ascidiella aspersa                 0.000000 NA    NA 0.0000 0.0000 1.00000 1.00000  
Astropecten polyacanthus           0.000000 NA    NA 0.0000 0.0000 1.00000 1.00000  
Atrina pectinata                   0.000000 NA    NA 0.0000 0.0000 1.00000 1.00000  
Aurelia coerulea                   0.000000 NA    NA 0.0000 0.0000 1.00000 1.00000  
Azumapecten farreri                0.000000 NA    NA 0.0000 0.0000 1.00000 1.00000  
Barentsia discreta                 0.000000 NA    NA 0.0000 0.0000 1.00000 1.00000  
Bistolida kieneri                  0.000000 NA    NA 0.0000 0.0000 1.00000 1.00000  
Botrylloides diegensis             0.000000 NA    NA 0.0000 0.0000 1.00000 1.00000  
Botryllus schlosseri               0.000000 NA    NA 0.0000 0.0000 1.00000 1.00000  
Brissus agassizii                  0.000000 NA    NA 0.0000 0.0000 1.00000 1.00000  
Bugula neritina                    0.000000 NA    NA 0.0000 0.0000 1.00000 1.00000  
Bugula tsunamiensis                0.000000 NA    NA 0.0000 0.0000 1.00000 1.00000  
Campanularia hincksii              0.000000 NA    NA 0.0000 0.0000 1.00000 1.00000  
Candacia bipinnata                 0.000000 NA    NA 0.0000 0.0000 1.00000 1.00000  
Candacia bradyi                    0.000000 NA    NA 0.0000 0.0000 1.00000 1.00000  
Capitulum mitella                  0.000000 NA    NA 0.0000 0.0000 1.00000 1.00000  
Caprella sp. 2 MPC-2013            0.000000 NA    NA 0.0000 0.0000 1.00000 1.00000  
Centropages tenuiremis             0.000000 NA    NA 0.0000 0.0000 1.00000 1.00000  
Charybdis bimaculata               0.000000 NA    NA 0.0000 0.0000 1.00000 1.00000  
Chlorostoma turbinatum             0.000000 NA    NA 0.0000 0.0000 1.00000 1.00000  
Ciona robusta                      0.000000 NA    NA 0.0000 0.0000 1.00000 1.00000  
Clausocalanus jobei                0.000000 NA    NA 0.0000 0.0000 1.00000 1.00000  
Clausocalanus paululus             0.000000 NA    NA 0.0000 0.0000 1.00000 1.00000  
Clytemnestridae sp. MW-2008        0.000000 NA    NA 0.0000 0.0000 1.00000 1.00000  
Clytia gracilis                    0.000000 NA    NA 0.0000 0.0000 1.00000 1.00000  
Ctenocalanus vanus                 0.000000 NA    NA 0.0000 0.0000 1.00000 1.00000  
Cyclops kikuchii                   0.000000 NA    NA 0.0000 0.0000 1.00000 1.00000  
Dactylopusia pauciarticulata       0.000000 NA    NA 0.0000 0.0000 1.00000 1.00000  
Dendostrea crenulifera             0.000000 NA    NA 0.0000 0.0000 1.00000 1.00000  
Dendostrea frons                   0.000000 NA    NA 0.0000 0.0000 1.00000 1.00000  
Dendrodoris fumata                 0.000000 NA    NA 0.0000 0.0000 1.00000 1.00000  
Didemnum vexillum                  0.000000 NA    NA 0.0000 0.0000 1.00000 1.00000  
Diogenes edwardsii                 0.000000 NA    NA 0.0000 0.0000 1.00000 1.00000  
Diosaccus ezoensis                 0.000000 NA    NA 0.0000 0.0000 1.00000 1.00000  
Diphyes chamissonis                0.000000 NA    NA 0.0000 0.0000 1.00000 1.00000  
Diplosoma listerianum              0.000000 NA    NA 0.0000 0.0000 1.00000 1.00000  
Echinocardium cordatum             0.000000 NA    NA 0.0000 0.0000 1.00000 1.00000  
Elaphognathia sugashimaensis       0.000000 NA    NA 0.0000 0.0000 1.00000 1.00000  
Ergalatax contracta                0.000000 NA    NA 0.0000 0.0000 1.00000 1.00000  
Eudactylopus sp. 1 DHC-2018        0.000000 NA    NA 0.0000 0.0000 1.00000 1.00000  
Eudactylopus spectabilis           0.000000 NA    NA 0.0000 0.0000 1.00000 1.00000  
Eurytemora pacifica                0.000000 NA    NA 0.0000 0.0000 1.00000 1.00000  
Evadne nordmanni                   0.000000 NA    NA 0.0000 0.0000 1.00000 1.00000  
Fistulobalanus albicostatus        0.000000 NA    NA 0.0000 0.0000 1.00000 1.00000  
Gyge ovalis                        0.000000 NA    NA 0.0000 0.0000 1.00000 1.00000  
Halichondria sp. HK-2019           0.000000 NA    NA 0.0000 0.0000 1.00000 1.00000  
Heliocidaris crassispina           0.000000 NA    NA 0.0000 0.0000 1.00000 1.00000  
Heteromastus sp. ST-2016           0.000000 NA    NA 0.0000 0.0000 1.00000 1.00000  
Hydroides ezoensis                 0.000000 NA    NA 0.0000 0.0000 1.00000 1.00000  
Hypselodoris festiva               0.000000 NA    NA 0.0000 0.0000 1.00000 1.00000  
Ibla cumingi                       0.000000 NA    NA 0.0000 0.0000 1.00000 1.00000  
Jassa slatteryi                    0.000000 NA    NA 0.0000 0.0000 1.00000 1.00000  
Labidocera acuta                   0.000000 NA    NA 0.0000 0.0000 1.00000 1.00000  
Labidocera rotunda                 0.000000 NA    NA 0.0000 0.0000 1.00000 1.00000  
Leucosia anatum                    0.000000 NA    NA 0.0000 0.0000 1.00000 1.00000  
Leukoma jedoensis                  0.000000 NA    NA 0.0000 0.0000 1.00000 1.00000  
Liriope tetraphylla                0.000000 NA    NA 0.6931 0.6931 1.00000 1.00000  
Lirularia iridescens               0.000000 NA    NA 0.0000 0.0000 1.00000 1.00000  
Littorina brevicula                0.000000 NA    NA 0.0000 0.0000 1.00000 1.00000  
Lucifer sp. DNZ105                 0.000000 NA    NA 0.0000 0.0000 1.00000 1.00000  
Luidia quinaria                    0.000000 NA    NA 0.0000 0.0000 1.00000 1.00000  
Macrosetella gracilis              0.000000 NA    NA 0.0000 0.0000 1.00000 1.00000  
 [ reached 'max' / getOption("max.print") -- omitted 68 rows ]

Contrast: YD44_g4 

                                     average        sd  ratio    ava    avb  cumsum       p  
Balanidae sp. 200216_07_A          0.0272860 0.0167928 1.6249 6.4770 2.7288 0.03792 0.18182  
Clausocalanus furcatus             0.0265269 0.0158623 1.6723 1.6094 4.9692 0.07478 0.09091 .
Megabalanus rosa                   0.0263467 0.0108678 2.4243 0.0000 4.0402 0.11139 0.09091 .
Polydora haswelli                  0.0255372 0.0027427 9.3110 3.9703 0.0000 0.14688 0.09091 .
Paracalanus gracilis               0.0246915 0.0118629 2.0814 2.8904 5.4201 0.18119 0.18182  
Ophiura kinbergi                   0.0223098 0.0072245 3.0881 1.7918 4.6124 0.21219 0.18182  
Euphausia pacifica                 0.0216557 0.0152740 1.4178 1.6094 3.7582 0.24228 0.36364  
Centropages abdominalis            0.0204448 0.0087521 2.3360 4.6913 5.2213 0.27069 0.18182  
Ophiopholis mirabilis              0.0201351 0.0146941 1.3703 0.0000 3.2201 0.29867 0.18182  
Euchaeta rimana                    0.0200777 0.0105704 1.8994 0.6931 3.6685 0.32657 0.09091 .
Pseudodiaptomus marinus            0.0195826 0.0021032 9.3110 3.0445 0.0000 0.35378 0.09091 .
Acartia steueri                    0.0190948 0.0101356 1.8839 1.9459 2.5825 0.38032 0.09091 .
Acartia hudsonica                  0.0171929 0.0105799 1.6250 0.0000 2.7556 0.40421 0.18182  
Ruditapes philippinarum            0.0164980 0.0017719 9.3110 2.5649 0.0000 0.42713 0.09091 .
Acartia omorii                     0.0162190 0.0059018 2.7481 5.8636 8.3715 0.44967 0.27273  
Oncaea media                       0.0161320 0.0148399 1.0871 0.0000 2.6459 0.47209 0.18182  
Amphibalanus amphitrite            0.0159831 0.0017166 9.3110 2.4849 0.0000 0.49430 0.45455  
Notomastus koreanus                0.0159831 0.0017166 9.3110 2.4849 0.0000 0.51651 0.09091 .
Chthamalus challengeri             0.0158274 0.0111554 1.4188 1.0986 2.6455 0.53850 0.54545  
Obelia dichotoma                   0.0137054 0.0194164 0.7059 0.6931 2.1009 0.55755 0.54545  
Paracalanus indicus                0.0129845 0.0090284 1.4382 0.6931 2.1964 0.57559 0.27273  
Saxidomus purpuratus               0.0125163 0.0013442 9.3110 1.9459 0.0000 0.59298 0.09091 .
Acartia pacifica                   0.0115247 0.0012378 9.3110 1.7918 0.0000 0.60900 0.09091 .
Temora turbinata                   0.0115247 0.0012378 9.3110 1.7918 0.0000 0.62501 0.18182  
Hemicentrotus pulcherrimus         0.0110349 0.0142157 0.7762 0.0000 1.8497 0.64035 0.45455  
Sclerodactyla multipes             0.0109154 0.0132760 0.8222 0.0000 1.7902 0.65552 0.09091 .
Crepidula cf. onyx RC              0.0107496 0.0027305 3.9369 1.7918 0.1386 0.67045 0.36364  
Polydora sp. isolate 4 SRL-2017    0.0103520 0.0011118 9.3110 1.6094 0.0000 0.68484 0.09091 .
Sagartiogeton laceratus            0.0103520 0.0011118 9.3110 1.6094 0.0000 0.69922 0.09091 .
Subeucalanus pileatus              0.0103520 0.0011118 9.3110 1.6094 0.0000 0.71361 0.27273  
Ctenocalanus vanus                 0.0099097 0.0120168 0.8247 0.0000 1.6037 0.72738 0.54545  
Ergalatax contracta                0.0089168 0.0009577 9.3110 1.3863 0.0000 0.73977 0.18182  
Mytilus galloprovincialis          0.0089168 0.0009577 9.3110 1.3863 0.0000 0.75216 0.09091 .
Peltogaster sp. 3 JJ-2019          0.0089168 0.0009577 9.3110 1.3863 0.0000 0.76455 0.54545  
Canthocalanus pauper               0.0080482 0.0127434 0.6316 0.0000 1.2104 0.77573 0.27273  
Balanus trigonus                   0.0080480 0.0024034 3.3486 1.3863 0.6802 0.78692 1.00000  
Undinula vulgaris                  0.0078421 0.0175356 0.4472 0.0000 1.0814 0.79782 0.45455  
Clytemnestridae sp. MW-2008        0.0076458 0.0149253 0.5123 0.0000 1.3605 0.80844 0.27273  
Acartia negligens                  0.0074812 0.0113872 0.6570 0.0000 1.1983 0.81884 0.45455  
Oncaea venusta                     0.0073162 0.0118076 0.6196 0.0000 1.2923 0.82900 0.18182  
Amonardia coreana                  0.0067324 0.0092196 0.7302 0.0000 1.1755 0.83836 0.18182  
Oulastrea crispata                 0.0066671 0.0122924 0.5424 0.0000 1.1027 0.84762 0.18182  
Hydroides ezoensis                 0.0065515 0.0043687 1.4997 0.6931 0.6516 0.85673 0.09091 .
Mitrella bicincta                  0.0063856 0.0142787 0.4472 0.0000 1.1421 0.86560 0.81818  
Macrosetella gracilis              0.0063218 0.0141360 0.4472 0.0000 0.9190 0.87439 0.18182  
Paraster doederleini               0.0058924 0.0111365 0.5291 0.0000 1.0100 0.88257 0.72727  
Aplysia parvula                    0.0056328 0.0125954 0.4472 0.0000 0.8189 0.89040 0.09091 .
Aphelasterias japonica             0.0053055 0.0072701 0.7298 0.0000 0.8764 0.89777 0.09091 .
Clausocalanus jobei                0.0052571 0.0083306 0.6311 0.0000 0.7742 0.90508 0.09091 .
Paracalanus tropicus               0.0046151 0.0103198 0.4472 0.0000 0.8254 0.91149 0.27273  
Amphibalanus improvisus            0.0044584 0.0004788 9.3110 0.6931 0.0000 0.91769 0.45455  
Diphyes chamissonis                0.0044584 0.0004788 9.3110 0.6931 0.0000 0.92388 0.36364  
Obelia geniculata                  0.0044584 0.0004788 9.3110 0.6931 0.0000 0.93008 0.36364  
Ostrea circumpicta                 0.0044584 0.0004788 9.3110 0.6931 0.0000 0.93627 0.18182  
Paracalanus aculeatus              0.0044584 0.0004788 9.3110 0.6931 0.0000 0.94247 0.36364  
Paraeuchaeta russelli              0.0041824 0.0072927 0.5735 0.0000 0.6516 0.94828 0.18182  
Rhynchothalestris helgolandica     0.0038755 0.0086660 0.4472 0.0000 0.6931 0.95367 0.18182  
Podon leuckartii                   0.0037683 0.0036985 1.0189 0.0000 0.5781 0.95890 1.00000  
Cosmocalanus darwinii              0.0037200 0.0083182 0.4472 0.0000 0.5130 0.96407 0.63636  
Myrianida pentadentata             0.0034565 0.0077290 0.4472 0.0000 0.6182 0.96887 0.09091 .
Calanus sinicus                    0.0031670 0.0051191 0.6187 0.0000 0.4970 0.97328 0.72727  
Paracalanus parvus                 0.0027374 0.0018059 1.5158 0.6931 1.1326 0.97708 0.54545  
Acartia erythraea                  0.0026346 0.0040223 0.6550 0.0000 0.4159 0.98074 0.81818  
Calocalanus plumulosus             0.0024425 0.0054615 0.4472 0.0000 0.4159 0.98413 0.36364  
Calocalanus sp. 1 AC-2013          0.0018904 0.0042271 0.4472 0.0000 0.3219 0.98676 0.36364  
Liriope tetraphylla                0.0018904 0.0042271 0.4472 0.0000 0.3219 0.98939 0.72727  
Acrocalanus gracilis               0.0016283 0.0036410 0.4472 0.0000 0.2773 0.99165 0.72727  
Peasiella habei                    0.0015933 0.0035628 0.4472 0.0000 0.2197 0.99386 0.36364  
Perforatus perforatus              0.0010053 0.0022479 0.4472 0.0000 0.1386 0.99526 0.81818  
Cyclops kikuchii                   0.0009102 0.0020353 0.4472 0.0000 0.1386 0.99653 0.81818  
Evadne nordmanni                   0.0009102 0.0020353 0.4472 0.0000 0.1386 0.99779 1.00000  
Temnopleurus toreumaticus          0.0008142 0.0018205 0.4472 0.0000 0.1386 0.99892 0.72727  
Lucifer sp. DNZ105                 0.0007751 0.0017332 0.4472 0.0000 0.1386 1.00000 0.72727  
Achelia bituberculata              0.0000000 0.0000000    NaN 0.0000 0.0000 1.00000 1.00000  
Amphibalanus cirratus              0.0000000 0.0000000    NaN 0.0000 0.0000 1.00000 1.00000  
Amphibalanus eburneus              0.0000000 0.0000000    NaN 0.0000 0.0000 1.00000 1.00000  
Amphibalanus reticulatus           0.0000000 0.0000000    NaN 0.0000 0.0000 1.00000 1.00000  
Aplysia oculifera                  0.0000000 0.0000000    NaN 0.0000 0.0000 1.00000 1.00000  
Apostichopus japonicus             0.0000000 0.0000000    NaN 0.0000 0.0000 1.00000 1.00000  
Armatoglyptes mitis                0.0000000 0.0000000    NaN 0.0000 0.0000 1.00000 1.00000  
Ascidiella aspersa                 0.0000000 0.0000000    NaN 0.0000 0.0000 1.00000 1.00000  
Astropecten polyacanthus           0.0000000 0.0000000    NaN 0.0000 0.0000 1.00000 1.00000  
Atrina pectinata                   0.0000000 0.0000000    NaN 0.0000 0.0000 1.00000 1.00000  
Aurelia coerulea                   0.0000000 0.0000000    NaN 0.0000 0.0000 1.00000 1.00000  
Azumapecten farreri                0.0000000 0.0000000    NaN 0.0000 0.0000 1.00000 1.00000  
Barentsia discreta                 0.0000000 0.0000000    NaN 0.0000 0.0000 1.00000 1.00000  
Belzebub intermedius               0.0000000 0.0000000    NaN 0.0000 0.0000 1.00000 1.00000  
Bistolida kieneri                  0.0000000 0.0000000    NaN 0.0000 0.0000 1.00000 1.00000  
Botrylloides diegensis             0.0000000 0.0000000    NaN 0.0000 0.0000 1.00000 1.00000  
Botryllus schlosseri               0.0000000 0.0000000    NaN 0.0000 0.0000 1.00000 1.00000  
Bougainvillia muscus               0.0000000 0.0000000    NaN 0.0000 0.0000 1.00000 1.00000  
Brissus agassizii                  0.0000000 0.0000000    NaN 0.0000 0.0000 1.00000 1.00000  
Bugula neritina                    0.0000000 0.0000000    NaN 0.0000 0.0000 1.00000 1.00000  
Bugula tsunamiensis                0.0000000 0.0000000    NaN 0.0000 0.0000 1.00000 1.00000  
Calocalanus pavo                   0.0000000 0.0000000    NaN 0.0000 0.0000 1.00000 1.00000  
Campanularia hincksii              0.0000000 0.0000000    NaN 0.0000 0.0000 1.00000 1.00000  
Candacia bipinnata                 0.0000000 0.0000000    NaN 0.0000 0.0000 1.00000 1.00000  
Candacia bradyi                    0.0000000 0.0000000    NaN 0.0000 0.0000 1.00000 1.00000  
Candacia catula                    0.0000000 0.0000000    NaN 0.0000 0.0000 1.00000 1.00000  
Capitulum mitella                  0.0000000 0.0000000    NaN 0.0000 0.0000 1.00000 1.00000  
Caprella sp. 2 MPC-2013            0.0000000 0.0000000    NaN 0.0000 0.0000 1.00000 1.00000  
Cavolinia uncinata                 0.0000000 0.0000000    NaN 0.0000 0.0000 1.00000 1.00000  
Centropages tenuiremis             0.0000000 0.0000000    NaN 0.0000 0.0000 1.00000 1.00000  
Charybdis bimaculata               0.0000000 0.0000000    NaN 0.0000 0.0000 1.00000 1.00000  
Chlorostoma turbinatum             0.0000000 0.0000000    NaN 0.0000 0.0000 1.00000 1.00000  
Ciona robusta                      0.0000000 0.0000000    NaN 0.0000 0.0000 1.00000 1.00000  
Clausocalanus paululus             0.0000000 0.0000000    NaN 0.0000 0.0000 1.00000 1.00000  
Clytia gracilis                    0.0000000 0.0000000    NaN 0.0000 0.0000 1.00000 1.00000  
Crassostrea gigas                  0.0000000 0.0000000    NaN 0.0000 0.0000 1.00000 1.00000  
Creseis chierchiae                 0.0000000 0.0000000    NaN 0.0000 0.0000 1.00000 1.00000  
Dactylopusia pauciarticulata       0.0000000 0.0000000    NaN 0.0000 0.0000 1.00000 1.00000  
Dendostrea crenulifera             0.0000000 0.0000000    NaN 0.0000 0.0000 1.00000 1.00000  
Dendostrea frons                   0.0000000 0.0000000    NaN 0.0000 0.0000 1.00000 1.00000  
Dendrodoris fumata                 0.0000000 0.0000000    NaN 0.0000 0.0000 1.00000 1.00000  
Didemnum vexillum                  0.0000000 0.0000000    NaN 0.0000 0.0000 1.00000 1.00000  
Diogenes edwardsii                 0.0000000 0.0000000    NaN 0.0000 0.0000 1.00000 1.00000  
Diosaccus ezoensis                 0.0000000 0.0000000    NaN 0.0000 0.0000 1.00000 1.00000  
Diplosoma listerianum              0.0000000 0.0000000    NaN 0.0000 0.0000 1.00000 1.00000  
Echinocardium cordatum             0.0000000 0.0000000    NaN 0.0000 0.0000 1.00000 1.00000  
Elaphognathia sugashimaensis       0.0000000 0.0000000    NaN 0.0000 0.0000 1.00000 1.00000  
Euconchoecia cf. chierchiae S15-D7 0.0000000 0.0000000    NaN 0.0000 0.0000 1.00000 1.00000  
Eudactylopus sp. 1 DHC-2018        0.0000000 0.0000000    NaN 0.0000 0.0000 1.00000 1.00000  
Eudactylopus spectabilis           0.0000000 0.0000000    NaN 0.0000 0.0000 1.00000 1.00000  
Eurytemora pacifica                0.0000000 0.0000000    NaN 0.0000 0.0000 1.00000 1.00000  
Fistulobalanus albicostatus        0.0000000 0.0000000    NaN 0.0000 0.0000 1.00000 1.00000  
 [ reached 'max' / getOption("max.print") -- omitted 68 rows ]

Contrast: YD44_YD54 

                                    average sd ratio    ava    avb  cumsum       p  
Acartia negligens                  0.047736 NA    NA 0.0000 9.7596 0.05593 0.09091 .
Clausocalanus furcatus             0.033368 NA    NA 1.6094 8.4314 0.09502 0.09091 .
Temora discaudata                  0.033239 NA    NA 0.0000 6.7957 0.13397 0.09091 .
Cosmocalanus darwinii              0.032733 NA    NA 0.0000 6.6921 0.17232 0.09091 .
Calocalanus pavo                   0.030589 NA    NA 0.0000 6.2538 0.20816 0.09091 .
Sagitta robusta                    0.029805 NA    NA 0.0000 6.0936 0.24308 0.09091 .
Candacia catula                    0.028736 NA    NA 0.0000 5.8749 0.27674 0.09091 .
Oithona attenuata                  0.028290 NA    NA 0.0000 5.7838 0.30989 0.09091 .
Creseis chierchiae                 0.025988 NA    NA 0.0000 5.3132 0.34034 0.09091 .
Paracalanus indicus                0.025804 NA    NA 0.6931 5.9687 0.37057 0.09091 .
Calocalanus plumulosus             0.024065 NA    NA 0.0000 4.9200 0.39877 0.09091 .
Acrocalanus gracilis               0.023293 NA    NA 0.0000 4.7622 0.42606 0.09091 .
Canthocalanus pauper               0.022525 NA    NA 0.0000 4.6052 0.45245 0.18182  
Cavolinia uncinata                 0.021554 NA    NA 0.0000 4.4067 0.47770 0.09091 .
Polydora haswelli                  0.019420 NA    NA 3.9703 0.0000 0.50045 0.09091 .
Calocalanus sp. 1 AC-2013          0.019326 NA    NA 0.0000 3.9512 0.52310 0.09091 .
Oncaea media                       0.018043 NA    NA 0.0000 3.6889 0.54424 0.18182  
Centropages abdominalis            0.017573 NA    NA 4.6913 1.0986 0.56483 0.54545  
Acartia omorii                     0.017418 NA    NA 5.8636 2.3026 0.58523 0.27273  
Euphausia pacifica                 0.017012 NA    NA 1.6094 5.0876 0.60516 0.45455  
Mitrella bicincta                  0.016952 NA    NA 0.0000 3.4657 0.62503 0.18182  
Undinula vulgaris                  0.015936 NA    NA 0.0000 3.2581 0.64370 0.18182  
Pseudodiaptomus marinus            0.014891 NA    NA 3.0445 0.0000 0.66114 0.09091 .
Hemicentrotus pulcherrimus         0.014402 NA    NA 0.0000 2.9444 0.67802 0.45455  
Geryonia proboscidalis             0.014137 NA    NA 0.0000 2.8904 0.69458 0.09091 .
Ophiopholis mirabilis              0.014137 NA    NA 0.0000 2.8904 0.71115 0.27273  
Megabalanus rosa                   0.012908 NA    NA 0.0000 2.6391 0.72627 0.27273  
Sthenoteuthis oualaniensis         0.012908 NA    NA 0.0000 2.6391 0.74139 0.09091 .
Ruditapes philippinarum            0.012546 NA    NA 2.5649 0.0000 0.75609 0.09091 .
Amphibalanus amphitrite            0.012154 NA    NA 2.4849 0.0000 0.77033 0.45455  
Notomastus koreanus                0.012154 NA    NA 2.4849 0.0000 0.78457 0.09091 .
Balanidae sp. 200216_07_A          0.011736 NA    NA 6.4770 4.0775 0.79832 0.36364  
Podon leuckartii                   0.011729 NA    NA 0.0000 2.3979 0.81206 0.45455  
Acartia steueri                    0.009518 NA    NA 1.9459 0.0000 0.82322 0.27273  
Saxidomus purpuratus               0.009518 NA    NA 1.9459 0.0000 0.83437 0.09091 .
Crepidula cf. onyx RC              0.008764 NA    NA 1.7918 0.0000 0.84463 0.36364  
Ophiura kinbergi                   0.008764 NA    NA 1.7918 0.0000 0.85490 0.63636  
Paracalanus gracilis               0.008764 NA    NA 2.8904 1.0986 0.86517 0.81818  
Polydora sp. isolate 4 SRL-2017    0.007872 NA    NA 1.6094 0.0000 0.87439 0.09091 .
Sagartiogeton laceratus            0.007872 NA    NA 1.6094 0.0000 0.88362 0.09091 .
Subeucalanus pileatus              0.007872 NA    NA 1.6094 0.0000 0.89284 0.54545  
Chthamalus challengeri             0.007535 NA    NA 1.0986 2.6391 0.90167 0.63636  
Balanus trigonus                   0.006781 NA    NA 1.3863 0.0000 0.90961 0.54545  
Ergalatax contracta                0.006781 NA    NA 1.3863 0.0000 0.91756 0.36364  
Mytilus galloprovincialis          0.006781 NA    NA 1.3863 0.0000 0.92550 0.09091 .
Peltogaster sp. 3 JJ-2019          0.006781 NA    NA 1.3863 0.0000 0.93345 0.45455  
Sclerodactyla multipes             0.005374 NA    NA 0.0000 1.0986 0.93974 0.27273  
Acartia pacifica                   0.005374 NA    NA 1.7918 0.6931 0.94604 0.18182  
Temora turbinata                   0.005374 NA    NA 1.7918 0.6931 0.95233 0.63636  
Amphibalanus improvisus            0.003390 NA    NA 0.6931 0.0000 0.95631 0.72727  
Belzebub intermedius               0.003390 NA    NA 0.0000 0.6931 0.96028 0.81818  
Diphyes chamissonis                0.003390 NA    NA 0.6931 0.0000 0.96425 0.63636  
Euchaeta rimana                    0.003390 NA    NA 0.6931 0.0000 0.96822 0.81818  
Hydroides ezoensis                 0.003390 NA    NA 0.6931 0.0000 0.97219 0.27273  
Liriope tetraphylla                0.003390 NA    NA 0.0000 0.6931 0.97617 0.63636  
Monstrilla sp. 3 SYB-2016          0.003390 NA    NA 0.0000 0.6931 0.98014 0.45455  
Obelia dichotoma                   0.003390 NA    NA 0.6931 0.0000 0.98411 0.72727  
Obelia geniculata                  0.003390 NA    NA 0.6931 0.0000 0.98808 0.72727  
Ostrea circumpicta                 0.003390 NA    NA 0.6931 0.0000 0.99206 0.27273  
Paracalanus aculeatus              0.003390 NA    NA 0.6931 0.0000 0.99603 0.63636  
Paracalanus parvus                 0.003390 NA    NA 0.6931 0.0000 1.00000 0.27273  
Acartia erythraea                  0.000000 NA    NA 0.0000 0.0000 1.00000 1.00000  
Acartia hudsonica                  0.000000 NA    NA 0.0000 0.0000 1.00000 1.00000  
Achelia bituberculata              0.000000 NA    NA 0.0000 0.0000 1.00000 1.00000  
Amonardia coreana                  0.000000 NA    NA 0.0000 0.0000 1.00000 1.00000  
Amphibalanus cirratus              0.000000 NA    NA 0.0000 0.0000 1.00000 1.00000  
Amphibalanus eburneus              0.000000 NA    NA 0.0000 0.0000 1.00000 1.00000  
Amphibalanus reticulatus           0.000000 NA    NA 0.0000 0.0000 1.00000 1.00000  
Aphelasterias japonica             0.000000 NA    NA 0.0000 0.0000 1.00000 1.00000  
Aplysia oculifera                  0.000000 NA    NA 0.0000 0.0000 1.00000 1.00000  
Aplysia parvula                    0.000000 NA    NA 0.0000 0.0000 1.00000 1.00000  
Apostichopus japonicus             0.000000 NA    NA 0.0000 0.0000 1.00000 1.00000  
Armatoglyptes mitis                0.000000 NA    NA 0.0000 0.0000 1.00000 1.00000  
Ascidiella aspersa                 0.000000 NA    NA 0.0000 0.0000 1.00000 1.00000  
Astropecten polyacanthus           0.000000 NA    NA 0.0000 0.0000 1.00000 1.00000  
Atrina pectinata                   0.000000 NA    NA 0.0000 0.0000 1.00000 1.00000  
Aurelia coerulea                   0.000000 NA    NA 0.0000 0.0000 1.00000 1.00000  
Azumapecten farreri                0.000000 NA    NA 0.0000 0.0000 1.00000 1.00000  
Barentsia discreta                 0.000000 NA    NA 0.0000 0.0000 1.00000 1.00000  
Bistolida kieneri                  0.000000 NA    NA 0.0000 0.0000 1.00000 1.00000  
Botrylloides diegensis             0.000000 NA    NA 0.0000 0.0000 1.00000 1.00000  
Botryllus schlosseri               0.000000 NA    NA 0.0000 0.0000 1.00000 1.00000  
Bougainvillia muscus               0.000000 NA    NA 0.0000 0.0000 1.00000 1.00000  
Brissus agassizii                  0.000000 NA    NA 0.0000 0.0000 1.00000 1.00000  
Bugula neritina                    0.000000 NA    NA 0.0000 0.0000 1.00000 1.00000  
Bugula tsunamiensis                0.000000 NA    NA 0.0000 0.0000 1.00000 1.00000  
Calanus sinicus                    0.000000 NA    NA 0.0000 0.0000 1.00000 1.00000  
Campanularia hincksii              0.000000 NA    NA 0.0000 0.0000 1.00000 1.00000  
Candacia bipinnata                 0.000000 NA    NA 0.0000 0.0000 1.00000 1.00000  
Candacia bradyi                    0.000000 NA    NA 0.0000 0.0000 1.00000 1.00000  
Capitulum mitella                  0.000000 NA    NA 0.0000 0.0000 1.00000 1.00000  
Caprella sp. 2 MPC-2013            0.000000 NA    NA 0.0000 0.0000 1.00000 1.00000  
Centropages tenuiremis             0.000000 NA    NA 0.0000 0.0000 1.00000 1.00000  
Charybdis bimaculata               0.000000 NA    NA 0.0000 0.0000 1.00000 1.00000  
Chlorostoma turbinatum             0.000000 NA    NA 0.0000 0.0000 1.00000 1.00000  
Ciona robusta                      0.000000 NA    NA 0.0000 0.0000 1.00000 1.00000  
Clausocalanus jobei                0.000000 NA    NA 0.0000 0.0000 1.00000 1.00000  
Clausocalanus paululus             0.000000 NA    NA 0.0000 0.0000 1.00000 1.00000  
Clytemnestridae sp. MW-2008        0.000000 NA    NA 0.0000 0.0000 1.00000 1.00000  
Clytia gracilis                    0.000000 NA    NA 0.0000 0.0000 1.00000 1.00000  
Crassostrea gigas                  0.000000 NA    NA 0.0000 0.0000 1.00000 1.00000  
Ctenocalanus vanus                 0.000000 NA    NA 0.0000 0.0000 1.00000 1.00000  
Cyclops kikuchii                   0.000000 NA    NA 0.0000 0.0000 1.00000 1.00000  
Dactylopusia pauciarticulata       0.000000 NA    NA 0.0000 0.0000 1.00000 1.00000  
Dendostrea crenulifera             0.000000 NA    NA 0.0000 0.0000 1.00000 1.00000  
Dendostrea frons                   0.000000 NA    NA 0.0000 0.0000 1.00000 1.00000  
Dendrodoris fumata                 0.000000 NA    NA 0.0000 0.0000 1.00000 1.00000  
Didemnum vexillum                  0.000000 NA    NA 0.0000 0.0000 1.00000 1.00000  
Diogenes edwardsii                 0.000000 NA    NA 0.0000 0.0000 1.00000 1.00000  
Diosaccus ezoensis                 0.000000 NA    NA 0.0000 0.0000 1.00000 1.00000  
Diplosoma listerianum              0.000000 NA    NA 0.0000 0.0000 1.00000 1.00000  
Echinocardium cordatum             0.000000 NA    NA 0.0000 0.0000 1.00000 1.00000  
Elaphognathia sugashimaensis       0.000000 NA    NA 0.0000 0.0000 1.00000 1.00000  
Euconchoecia cf. chierchiae S15-D7 0.000000 NA    NA 0.0000 0.0000 1.00000 1.00000  
Eudactylopus sp. 1 DHC-2018        0.000000 NA    NA 0.0000 0.0000 1.00000 1.00000  
Eudactylopus spectabilis           0.000000 NA    NA 0.0000 0.0000 1.00000 1.00000  
Eurytemora pacifica                0.000000 NA    NA 0.0000 0.0000 1.00000 1.00000  
Evadne nordmanni                   0.000000 NA    NA 0.0000 0.0000 1.00000 1.00000  
Fistulobalanus albicostatus        0.000000 NA    NA 0.0000 0.0000 1.00000 1.00000  
Gyge ovalis                        0.000000 NA    NA 0.0000 0.0000 1.00000 1.00000  
Halichondria sp. HK-2019           0.000000 NA    NA 0.0000 0.0000 1.00000 1.00000  
Heliocidaris crassispina           0.000000 NA    NA 0.0000 0.0000 1.00000 1.00000  
Heteromastus sp. ST-2016           0.000000 NA    NA 0.0000 0.0000 1.00000 1.00000  
Hypselodoris festiva               0.000000 NA    NA 0.0000 0.0000 1.00000 1.00000  
Ibla cumingi                       0.000000 NA    NA 0.0000 0.0000 1.00000 1.00000  
 [ reached 'max' / getOption("max.print") -- omitted 68 rows ]

Contrast: g4_YD54 

                                     average        sd   ratio    ava    avb  cumsum       p  
Acartia negligens                  0.0379797 0.0091481  4.1516 1.1983 9.7596 0.05318 0.09091 .
Temora discaudata                  0.0300614 0.0022399 13.4207 0.0000 6.7957 0.09527 0.09091 .
Calocalanus pavo                   0.0276644 0.0020613 13.4207 0.0000 6.2538 0.13400 0.09091 .
Cosmocalanus darwinii              0.0271372 0.0044114  6.1516 0.5130 6.6921 0.17200 0.09091 .
Sagitta robusta                    0.0269554 0.0020085 13.4207 0.0000 6.0936 0.20974 0.09091 .
Acartia omorii                     0.0268913 0.0046058  5.8386 8.3715 2.3026 0.24739 0.09091 .
Candacia catula                    0.0259883 0.0019364 13.4207 0.0000 5.8749 0.28378 0.09091 .
Oithona attenuata                  0.0255853 0.0019064 13.4207 0.0000 5.7838 0.31960 0.09091 .
Creseis chierchiae                 0.0235034 0.0017513 13.4207 0.0000 5.3132 0.35251 0.09091 .
Centropages abdominalis            0.0207206 0.0145900  1.4202 5.2213 1.0986 0.38152 0.36364  
Ophiura kinbergi                   0.0200391 0.0116478  1.7204 4.6124 0.0000 0.40958 0.09091 .
Calocalanus plumulosus             0.0200341 0.0048179  4.1583 0.4159 4.9200 0.43763 0.09091 .
Acrocalanus gracilis               0.0199126 0.0035693  5.5788 0.2773 4.7622 0.46551 0.09091 .
Cavolinia uncinata                 0.0194935 0.0014525 13.4207 0.0000 4.4067 0.49281 0.09091 .
Paracalanus gracilis               0.0183100 0.0169874  1.0779 5.4201 1.0986 0.51844 0.54545  
Paracalanus indicus                0.0167943 0.0098527  1.7045 2.1964 5.9687 0.54196 0.09091 .
Calocalanus sp. 1 AC-2013          0.0161398 0.0037619  4.2903 0.3219 3.9512 0.56456 0.09091 .
Euchaeta rimana                    0.0157232 0.0098631  1.5941 3.6685 0.0000 0.58657 0.27273  
Euphausia pacifica                 0.0150358 0.0092776  1.6207 3.7582 5.0876 0.60762 0.45455  
Clausocalanus furcatus             0.0148848 0.0127315  1.1691 4.9692 8.4314 0.62846 0.63636  
Canthocalanus pauper               0.0148834 0.0084433  1.7627 1.2104 4.6052 0.64930 0.27273  
Mitrella bicincta                  0.0143502 0.0030946  4.6371 1.1421 3.4657 0.66940 0.09091 .
Balanidae sp. 200216_07_A          0.0139603 0.0065038  2.1465 2.7288 4.0775 0.68894 0.36364  
Undinula vulgaris                  0.0133463 0.0018733  7.1243 1.0814 3.2581 0.70763 0.27273  
Geryonia proboscidalis             0.0127858 0.0009527 13.4207 0.0000 2.8904 0.72553 0.09091 .
Acartia hudsonica                  0.0119365 0.0074833  1.5951 2.7556 0.0000 0.74224 0.09091 .
Sthenoteuthis oualaniensis         0.0116741 0.0008699 13.4207 0.0000 2.6391 0.75859 0.09091 .
Acartia steueri                    0.0112659 0.0158403  0.7112 2.5825 0.0000 0.77436 0.45455  
Hemicentrotus pulcherrimus         0.0100309 0.0050166  1.9995 1.8497 2.9444 0.78841 0.54545  
Obelia dichotoma                   0.0098555 0.0147233  0.6694 2.1009 0.0000 0.80221 0.45455  
Chthamalus challengeri             0.0092706 0.0053301  1.7393 2.6455 2.6391 0.81519 0.81818  
Oncaea media                       0.0086882 0.0077960  1.1144 2.6459 3.6889 0.82735 0.18182  
Podon leuckartii                   0.0080234 0.0024730  3.2444 0.5781 2.3979 0.83859 0.63636  
Megabalanus rosa                   0.0077784 0.0044344  1.7541 4.0402 2.6391 0.84948 0.72727  
Sclerodactyla multipes             0.0075322 0.0053424  1.4099 1.7902 1.0986 0.86002 0.09091 .
Ophiopholis mirabilis              0.0069450 0.0071461  0.9719 3.2201 2.8904 0.86975 0.63636  
Ctenocalanus vanus                 0.0069078 0.0083204  0.8302 1.6037 0.0000 0.87942 0.45455  
Clytemnestridae sp. MW-2008        0.0054838 0.0107233  0.5114 1.3605 0.0000 0.88710 0.27273  
Oncaea venusta                     0.0052362 0.0084772  0.6177 1.2923 0.0000 0.89443 0.27273  
Paracalanus parvus                 0.0049681 0.0011555  4.2994 1.1326 0.0000 0.90139 0.09091 .
Amonardia coreana                  0.0048024 0.0065778  0.7301 1.1755 0.0000 0.90811 0.09091 .
Oulastrea crispata                 0.0046763 0.0087143  0.5366 1.1027 0.0000 0.91466 0.18182  
Macrosetella gracilis              0.0042643 0.0095353  0.4472 0.9190 0.0000 0.92063 0.36364  
Paraster doederleini               0.0041811 0.0078857  0.5302 1.0100 0.0000 0.92648 0.72727  
Aplysia parvula                    0.0037996 0.0084961  0.4472 0.8189 0.0000 0.93180 0.18182  
Aphelasterias japonica             0.0037191 0.0050928  0.7303 0.8764 0.0000 0.93701 0.18182  
Clausocalanus jobei                0.0035608 0.0056237  0.6332 0.7742 0.0000 0.94199 0.27273  
Paracalanus tropicus               0.0033151 0.0074127  0.4472 0.8254 0.0000 0.94664 0.27273  
Liriope tetraphylla                0.0032518 0.0003735  8.7053 0.3219 0.6931 0.95119 1.00000  
Balanus trigonus                   0.0031601 0.0056404  0.5603 0.6802 0.0000 0.95561 1.00000  
Acartia pacifica                   0.0030662 0.0002285 13.4207 0.0000 0.6931 0.95991 0.27273  
Belzebub intermedius               0.0030662 0.0002285 13.4207 0.0000 0.6931 0.96420 0.90909  
Monstrilla sp. 3 SYB-2016          0.0030662 0.0002285 13.4207 0.0000 0.6931 0.96849 0.45455  
Temora turbinata                   0.0030662 0.0002285 13.4207 0.0000 0.6931 0.97279 0.54545  
Paraeuchaeta russelli              0.0028828 0.0049930  0.5774 0.6516 0.0000 0.97682 0.27273  
Rhynchothalestris helgolandica     0.0027838 0.0062248  0.4472 0.6931 0.0000 0.98072 0.18182  
Hydroides ezoensis                 0.0026170 0.0058518  0.4472 0.6516 0.0000 0.98438 0.27273  
Myrianida pentadentata             0.0024828 0.0055518  0.4472 0.6182 0.0000 0.98786 0.09091 .
Calanus sinicus                    0.0021876 0.0035095  0.6233 0.4970 0.0000 0.99092 0.81818  
Acartia erythraea                  0.0018230 0.0027629  0.6598 0.4159 0.0000 0.99348 0.90909  
Peasiella habei                    0.0010561 0.0023616  0.4472 0.2197 0.0000 0.99496 0.63636  
Perforatus perforatus              0.0006664 0.0014900  0.4472 0.1386 0.0000 0.99589 1.00000  
Cyclops kikuchii                   0.0006232 0.0013935  0.4472 0.1386 0.0000 0.99676 0.90909  
Evadne nordmanni                   0.0006232 0.0013935  0.4472 0.1386 0.0000 0.99763 1.00000  
Temnopleurus toreumaticus          0.0005766 0.0012894  0.4472 0.1386 0.0000 0.99844 0.72727  
Crepidula cf. onyx RC              0.0005568 0.0012450  0.4472 0.1386 0.0000 0.99922 1.00000  
Lucifer sp. DNZ105                 0.0005568 0.0012450  0.4472 0.1386 0.0000 1.00000 0.81818  
Achelia bituberculata              0.0000000 0.0000000     NaN 0.0000 0.0000 1.00000 1.00000  
Amphibalanus amphitrite            0.0000000 0.0000000     NaN 0.0000 0.0000 1.00000 1.00000  
Amphibalanus cirratus              0.0000000 0.0000000     NaN 0.0000 0.0000 1.00000 1.00000  
Amphibalanus eburneus              0.0000000 0.0000000     NaN 0.0000 0.0000 1.00000 1.00000  
Amphibalanus improvisus            0.0000000 0.0000000     NaN 0.0000 0.0000 1.00000 1.00000  
Amphibalanus reticulatus           0.0000000 0.0000000     NaN 0.0000 0.0000 1.00000 1.00000  
Aplysia oculifera                  0.0000000 0.0000000     NaN 0.0000 0.0000 1.00000 1.00000  
Apostichopus japonicus             0.0000000 0.0000000     NaN 0.0000 0.0000 1.00000 1.00000  
Armatoglyptes mitis                0.0000000 0.0000000     NaN 0.0000 0.0000 1.00000 1.00000  
Ascidiella aspersa                 0.0000000 0.0000000     NaN 0.0000 0.0000 1.00000 1.00000  
Astropecten polyacanthus           0.0000000 0.0000000     NaN 0.0000 0.0000 1.00000 1.00000  
Atrina pectinata                   0.0000000 0.0000000     NaN 0.0000 0.0000 1.00000 1.00000  
Aurelia coerulea                   0.0000000 0.0000000     NaN 0.0000 0.0000 1.00000 1.00000  
Azumapecten farreri                0.0000000 0.0000000     NaN 0.0000 0.0000 1.00000 1.00000  
Barentsia discreta                 0.0000000 0.0000000     NaN 0.0000 0.0000 1.00000 1.00000  
Bistolida kieneri                  0.0000000 0.0000000     NaN 0.0000 0.0000 1.00000 1.00000  
Botrylloides diegensis             0.0000000 0.0000000     NaN 0.0000 0.0000 1.00000 1.00000  
Botryllus schlosseri               0.0000000 0.0000000     NaN 0.0000 0.0000 1.00000 1.00000  
Bougainvillia muscus               0.0000000 0.0000000     NaN 0.0000 0.0000 1.00000 1.00000  
Brissus agassizii                  0.0000000 0.0000000     NaN 0.0000 0.0000 1.00000 1.00000  
Bugula neritina                    0.0000000 0.0000000     NaN 0.0000 0.0000 1.00000 1.00000  
Bugula tsunamiensis                0.0000000 0.0000000     NaN 0.0000 0.0000 1.00000 1.00000  
Campanularia hincksii              0.0000000 0.0000000     NaN 0.0000 0.0000 1.00000 1.00000  
Candacia bipinnata                 0.0000000 0.0000000     NaN 0.0000 0.0000 1.00000 1.00000  
Candacia bradyi                    0.0000000 0.0000000     NaN 0.0000 0.0000 1.00000 1.00000  
Capitulum mitella                  0.0000000 0.0000000     NaN 0.0000 0.0000 1.00000 1.00000  
Caprella sp. 2 MPC-2013            0.0000000 0.0000000     NaN 0.0000 0.0000 1.00000 1.00000  
Centropages tenuiremis             0.0000000 0.0000000     NaN 0.0000 0.0000 1.00000 1.00000  
Charybdis bimaculata               0.0000000 0.0000000     NaN 0.0000 0.0000 1.00000 1.00000  
Chlorostoma turbinatum             0.0000000 0.0000000     NaN 0.0000 0.0000 1.00000 1.00000  
Ciona robusta                      0.0000000 0.0000000     NaN 0.0000 0.0000 1.00000 1.00000  
Clausocalanus paululus             0.0000000 0.0000000     NaN 0.0000 0.0000 1.00000 1.00000  
Clytia gracilis                    0.0000000 0.0000000     NaN 0.0000 0.0000 1.00000 1.00000  
Crassostrea gigas                  0.0000000 0.0000000     NaN 0.0000 0.0000 1.00000 1.00000  
Dactylopusia pauciarticulata       0.0000000 0.0000000     NaN 0.0000 0.0000 1.00000 1.00000  
Dendostrea crenulifera             0.0000000 0.0000000     NaN 0.0000 0.0000 1.00000 1.00000  
Dendostrea frons                   0.0000000 0.0000000     NaN 0.0000 0.0000 1.00000 1.00000  
Dendrodoris fumata                 0.0000000 0.0000000     NaN 0.0000 0.0000 1.00000 1.00000  
Didemnum vexillum                  0.0000000 0.0000000     NaN 0.0000 0.0000 1.00000 1.00000  
Diogenes edwardsii                 0.0000000 0.0000000     NaN 0.0000 0.0000 1.00000 1.00000  
Diosaccus ezoensis                 0.0000000 0.0000000     NaN 0.0000 0.0000 1.00000 1.00000  
Diphyes chamissonis                0.0000000 0.0000000     NaN 0.0000 0.0000 1.00000 1.00000  
Diplosoma listerianum              0.0000000 0.0000000     NaN 0.0000 0.0000 1.00000 1.00000  
Echinocardium cordatum             0.0000000 0.0000000     NaN 0.0000 0.0000 1.00000 1.00000  
Elaphognathia sugashimaensis       0.0000000 0.0000000     NaN 0.0000 0.0000 1.00000 1.00000  
Ergalatax contracta                0.0000000 0.0000000     NaN 0.0000 0.0000 1.00000 1.00000  
Euconchoecia cf. chierchiae S15-D7 0.0000000 0.0000000     NaN 0.0000 0.0000 1.00000 1.00000  
Eudactylopus sp. 1 DHC-2018        0.0000000 0.0000000     NaN 0.0000 0.0000 1.00000 1.00000  
Eudactylopus spectabilis           0.0000000 0.0000000     NaN 0.0000 0.0000 1.00000 1.00000  
Eurytemora pacifica                0.0000000 0.0000000     NaN 0.0000 0.0000 1.00000 1.00000  
Fistulobalanus albicostatus        0.0000000 0.0000000     NaN 0.0000 0.0000 1.00000 1.00000  
Gyge ovalis                        0.0000000 0.0000000     NaN 0.0000 0.0000 1.00000 1.00000  
Halichondria sp. HK-2019           0.0000000 0.0000000     NaN 0.0000 0.0000 1.00000 1.00000  
Heliocidaris crassispina           0.0000000 0.0000000     NaN 0.0000 0.0000 1.00000 1.00000  
Heteromastus sp. ST-2016           0.0000000 0.0000000     NaN 0.0000 0.0000 1.00000 1.00000  
Hypselodoris festiva               0.0000000 0.0000000     NaN 0.0000 0.0000 1.00000 1.00000  
Ibla cumingi                       0.0000000 0.0000000     NaN 0.0000 0.0000 1.00000 1.00000  
Jassa slatteryi                    0.0000000 0.0000000     NaN 0.0000 0.0000 1.00000 1.00000  
 [ reached 'max' / getOption("max.print") -- omitted 68 rows ]
---
Signif. codes:  0 ��***�� 0.001 ��**�� 0.01 ��*�� 0.05 ��.�� 0.1 �� �� 1 
Permutation: free
Number of permutations: 10
